# Supplementary material for: Human Sexual Cycles are Driven by Culture and Match Collective Moods
Source: Sci Rep. 2017 Dec 21;7:17973. doi: 10.1038/s41598-017-18262-5 (PMC5740080; doi:10.1038/s41598-017-18262-5)
Supplement: Supplementary file 2 — Dataset 1 [file 41598_2017_18262_MOESM2_ESM.xlsx]

## Sheet: GT_sex_searches
Week	AE	AF	AL	AR	AT	AU	AW	BA	BD	BE	BG	BH	BN	BO	BR	BS	BY	CA	CH	CL	CM	CN	CO	CR	CY	CZ	DE	DJ	DK	DO	DZ	EC	EE	EG	ES	ET	FI	FJ	FR	GE	GH	GP	GR	GT	GU	HN	HR	HU	ID
1/4/2004	83			75	77	77		71	59	79	82	73		72	83			64	59	85		28	83	96	76	25	57		60	94	66	56	47	76	58		55		72				76	100			67	58	47
1/11/2004	72			86	69	69		72	47	75	60	59		46	77			62	52	77		28	78	69	76	27	52		53	70	60	62	41	63	50		67		71				68	58			57	66	47
1/18/2004	69			98	69	69		71	59	74	63	48		49	74			65	58	78		37	55	69	51	31	52		56	70	61	61	35	60	44		55		67				65	58			52	55	55
1/25/2004	94			95	76	76		78	55	72	60	60		53	76			66	52	72		32	59	56	55	35	54		65	45	53	54	47	75	45		54		68				71	58			49	57	49
2/1/2004	100			75	67	67		72	38	76	66	67		45	74			62	53	73		25	49	56	41	36	55		55	45	84	56	43	88	45		56		65				61	58			51	65	44
2/8/2004	79			90	64	64		73	41	72	60	62		47	69			63	55	68		25	42	51	52	28	55		61	45	75	50	51	59	48		62		74				73	58			49	59	54
2/15/2004	76			88	68	68		57	46	70	57	62		42	70			66	61	65		22	47	46	54	35	63		68	45	52	100	45	54	48	57	56		77				68	58			57	63	52
2/22/2004	77			91	67	67		61	41	78	55	51		47	88			71	63	75		22	42	51	77	35	60		63	81	70	84	51	60	49	48	58		68				69	58			64	66	54
2/29/2004	67			59	63	63		70	54	69	65	56		49	59			64	57	76		20	31	51	84	25	57		56	47	55	76	37	60	48	45	47		67				66	58			46	56	42
3/7/2004	66			83	74	74		85	62	72	57	83		51	71			71	51	63		26	44	52	58	40	62		66	47	65	76	71	63	49	45	58		71				75	58			51	53	50
3/14/2004	67			76	62	62		61	51	71	61	50		52	65			69	57	58		23	47	52	58	32	58		59	47	59	76	41	55	51	45	58		70				71	67			57	69	46
3/21/2004	70			97	63	63		52	37	69	57	47		54	62			76	55	59		23	55	52	78	33	66		59	69	51	47	40	57	53	55	62		74				83	60			59	57	51
3/28/2004	81			83	70	70		75	41	78	62	55		56	62			65	54	61		23	39	52	99	25	57		56	60	58	47	43	60	47	65	69		71				76	60			52	57	40
4/4/2004	86			85	73	73		66	52	77	70	80		54	70			67	61	52		20	55	94	72	26	60		67	90	64	76	40	51	58	75	61		74				79	54			58	66	48
4/11/2004	91			73	81	81		89	48	80	69	52		40	60			66	59	60		23	41	81	100	37	61		64	57	68	76	37	61	49	85	49		78				91	54			47	65	53
4/18/2004	71			71	66	66		83	46	72	54	60		40	73			63	53	54		22	44	39	52	26	59		63	66	53	46	68	68	56	44	54		74				63	54			54	61	42
4/25/2004	89			80	66	66		87	44	73	61	57		33	66			68	56	61		23	41	99	44	32	54		60	82	61	46	56	67	48	62	77		73				68	55			48	57	53
5/2/2004	70			72	58	58		87	43	67	73	73		39	61			65	54	46		26	50	73	47	33	54		61	88	57	58	46	71	46	40	67		69				66	56			44	64	47
5/9/2004	73			74	61	61		82	47	73	62	74		45	69			68	52	55		19	43	77	44	30	56		66	72	63	49	38	61	49	59	63		73				71	57			48	60	48
5/16/2004	84			85	63	63		80	41	75	66	61		48	65			68	61	53		21	51	57	51	35	63		73	58	66	49	47	81	52	60	60		81				73	58			55	59	44
5/23/2004	71			82	63	63		58	58	78	87	66		39	63			70	54	50		19	51	57	42	34	56		60	74	68	81	41	62	48	60	63		76				67	59			52	56	42
5/30/2004	72			73	60	60		100	51	75	67	57		38	63			70	62	63		20	50	57	42	35	61		70	54	58	57	53	67	51	52	62		80				68	61			100	65	46
6/6/2004	86			69	67	67		77	47	78	61	66		31	76			70	60	58		20	52	50	51	30	62		62	88	60	57	37	71	48	31	57		77				69	64			68	62	46
6/13/2004	80			68	69	69		76	48	77	78	53		31	68			76	54	61		19	60	64	49	32	57		67	74	73	58	43	66	56	47	63		76				71	68			56	58	43
6/20/2004	71			82	61	61		62	49	76	85	55		50	68			76	56	56		20	55	59	50	37	54		64	69	77	55	36	68	50	40	60		77				69	71			53	57	45
6/27/2004	89			67	68	68		65	55	72	59	67		49	65			76	54	61		21	55	39	35	29	56		58	80	65	69	54	74	49	85	63		79				75	45			47	70	46
7/4/2004	81			80	72	72		85	44	71	66	65		41	75			74	54	57		24	53	66	42	37	60		68	76	71	73	54	79	60	41	60		74				80	45			51	70	49
7/11/2004	73			71	69	69		52	60	72	65	59		49	78			71	59	73		26	71	68	48	38	59		68	100	55	69	37	58	56	47	67		80				95	45			61	66	47
7/18/2004	84			84	64	64		71	44	82	57	62		58	74			72	62	71		26	59	51	51	31	60		63	54	71	90	59	69	53	52	61		81				82	45			57	66	49
7/25/2004	75			72	63	63		73	39	77	69	80		36	65			74	60	68		27	55	51	46	32	62		66	97	86	50	60	80	87	42	62		82				69	46			48	62	44
8/1/2004	74			72	65	65		87	52	72	68	65		36	61			74	54	66		28	52	70	47	38	62		72	40	91	51	37	77	66	42	56		81				84	47			66	71	48
8/8/2004	83			76	66	66		45	43	72	66	73		38	72			73	55	56		32	50	61	38	34	62		72	66	99	80	49	67	64	58	52		91				73	54			64	73	48
8/15/2004	95			74	63	63		90	56	74	52	61		40	63			71	53	48		33	48	63	46	35	61		60	63	87	75	62	77	58	55	62		88				92	61			73	75	52
8/22/2004	84			75	67	67		72	37	79	70	45		42	68			71	60	61		33	36	64	40	30	58		63	79	79	73	66	74	62	58	56		82				74	68			55	77	50
8/29/2004	75			70	63	63		78	69	74	69	49		41	66			73	56	64		34	37	61	48	26	58		65	63	100	89	42	76	59	46	59		78				73	57			57	56	50
9/5/2004	79			74	62	62		70	42	76	67	62		41	69			76	56	46		32	46	42	45	25	62		67	80	89	70	56	74	51	38	70		75				68	61			54	53	49
9/12/2004	74			79	65	65		49	50	70	73	67		41	62			65	55	75		28	38	39	50	30	57		62	64	85	67	29	75	48	76	62		75				78	65			51	63	45
9/19/2004	78			76	71	71		65	49	69	63	58		45	63			69	55	61		28	37	45	42	34	60		61	47	69	59	45	66	54	56	60		73				69	51			46	55	47
9/26/2004	59			85	72	72		55	45	70	66	60		30	60			68	54	64		33	43	62	36	42	59		63	58	64	60	57	70	48	39	60		68				64	54			42	61	42
10/3/2004	65			68	67	67		74	39	72	50	54		33	62			70	56	61		30	49	53	53	30	60		60	75	60	51	35	68	44	28	62		69				65	56			51	69	47
10/10/2004	69			79	67	67		61	51	69	63	40		46	72			74	56	56		25	46	63	45	34	59		62	49	39	55	31	51	47	28	64		71				65	59			48	63	42
10/17/2004	48			65	63	63		54	31	69	67	46		38	58			67	56	55		24	49	62	37	29	59		63	57	25	69	48	50	47	28	63		70				57	61			42	61	32
10/24/2004	59			70	59	59		43	46	69	70	34		36	61			72	57	61		21	44	63	50	38	62		57	76	32	42	36	51	46	31	60		75				61	62			52	64	31
10/31/2004	56			68	65	65		63	42	73	67	46		34	65			68	60	58		24	52	69	51	31	63		63	37	42	47	46	61	45	33	65		77				56	66			52	54	40
11/7/2004	70			76	69	69		64	41	76	66	72		44	61			77	63	54		26	50	45	54	30	62		66	85	54	64	52	71	48	32	73		81				64	52			49	60	50
11/14/2004	97			61	69	69		68	68	72	56	93		63	65			68	53	56		24	41	69	48	31	63		62	53	78	51	37	100	44	32	62		71				55	52			44	66	84
11/21/2004	57			72	67	67		58	69	72	58	71		44	60			71	58	54		24	56	43	45	29	62		66	85	61	61	62	73	50	34	69		72				58	52			43	68	53
11/28/2004	69			61	70	70		56	43	71	65	64		50	65			70	59	59		26	51	64	58	25	67		66	70	63	57	62	65	48	30	59		74				54	52			44	62	48
12/5/2004	62			72	72	72		59	43	70	67	72		48	63			73	60	66		23	64	72	52	25	65		64	54	58	49	50	58	54	35	70		73				59	71			47	67	46
12/12/2004	53			72	72	72		64	42	77	58	79		43	70			77	62	76		22	76	73	51	36	68		67	62	53	68	40	56	52	29	66		79				54	90			46	60	50
12/19/2004	71			86	77	77		67	64	78	65	71		49	80			76	65	65		22	68	79	55	38	70		73	74	53	93	55	60	49	29	71		84				64	75			47	74	47
12/26/2004	65			85	89	89		59	48	85	82	75		55	98			91	78	67		23	84	86	53	44	78		80	92	70	74	52	65	63	33	65		94				60	75			54	87	52
1/2/2005	59			84	75	75		81	52	77	72	62		40	76			73	60	77		25	98	63	46	32	66		63	70	59	65	51	73	63	54	81		75				64	59			54	68	53
1/9/2005	61			65	71	71		77	55	75	58	64		32	82			69	54	77		24	87	66	49	28	57		64	80	54	58	42	61	46	29	64		74				65	49			50	66	52
1/16/2005	75			86	68	68		63	57	67	57	67		34	70			67	54	68		27	72	98	54	30	58		61	65	67	87	53	77	47	29	66		71				60	49			47	58	49
1/23/2005	71			74	69	69		54	60	71	62	63		37	75			72	55	85		30	53	68	44	27	62		60	48	59	62	49	64	45	70	66		69				66	40			52	63	51
1/30/2005	59			77	64	64		70	64	69	56	63		50	77			71	59	86		30	51	51	48	34	61		64	60	59	52	48	64	45	35	65		76				60	44			54	62	51
2/6/2005	60			81	64	64		48	45	71	59	59		52	87			71	59	70		41	43	86	48	29	63		68	38	63	65	47	58	47	43	60		76				64	39			51	62	54
2/13/2005	52			71	61	61		58	26	72	48	61		40	68			70	55	76		35	37	42	49	33	59		59	64	52	62	43	55	47	33	67		75				55	43			41	60	47
2/20/2005	42			79	60	60		64	44	66	53	50		32	66			67	57	71		26	39	57	50	30	58		60	56	50	47	55	59	47	54	70		75				55	32			43	61	48
2/27/2005	63			71	62	62		64	43	72	69	55		37	54			67	58	59		23	44	55	52	31	59		65	47	60	43	55	51	46	63	71		76				65	32			42	62	50
3/6/2005	62			66	64	64		61	40	70	66	51		38	60			69	56	66		25	43	44	48	31	60		62	53	57	67	36	52	47	26	65		70				57	29			39	58	52
3/13/2005	64			66	62	62		69	47	75	67	64		26	57			67	61	57		24	60	36	57	34	59		67	51	51	60	43	55	49	26	68		74				63	37			42	62	47
3/20/2005	60			75	65	65		56	48	75	63	61		57	67			74	64	69		25	70	59	59	35	65		81	67	65	45	50	57	55	39	70		76				55	43			46	64	48
3/27/2005	68			71	69	69		71	36	75	67	53		46	64			72	61	50		26	40	48	62	40	68		69	50	61	48	45	53	49	36	73		80				59	48			51	63	48
4/3/2005	62			67	72	72		60	60	75	59	70		47	60			70	62	57		29	57	64	51	36	68		68	61	63	66	56	58	48	51	73		75				60	44			47	68	54
4/10/2005	62			60	66	66		53	46	72	62	66		34	59			69	58	52		26	40	70	60	34	60		65	53	60	56	59	61	45	42	75		77				58	44			49	63	44
4/17/2005	65			70	64	64		50	42	76	59	55		45	67			73	58	54		28	45	70	55	31	62		62	60	57	57	40	62	45	58	69		78				59	33			50	63	50
4/24/2005	66			62	69	69		68	54	77	72	64		52	65			68	58	50		32	47	56	58	36	64		68	67	60	49	47	72	49	38	72		80				62	55			48	63	51
5/1/2005	60			72	60	60		69	54	83	71	66		48	60			74	68	58		47	45	67	60	33	72		70	83	59	53	58	66	50	28	77		84	100			59	39			45	71	44
5/8/2005	64			67	63	63		64	52	73	59	72		41	63			72	56	54		30	54	68	52	35	66		58	58	62	35	66	63	49	21	70		75	68			62	39			50	64	45
5/15/2005	59			66	61	61		60	51	69	68	66		45	62			71	57	55		31	43	100	49	32	68		69	49	67	49	55	64	51	45	72		77	68			52	37			45	58	48
5/22/2005	57			79	61	61		71	56	75	58	67		24	65			75	68	57		33	47	63	59	33	75		70	92	63	65	56	66	47	36	81		80	51			64	43			49	59	52
5/29/2005	61			77	63	63		73	54	76	61	61		35	61			72	61	53		32	51	75	51	39	65		70	60	68	31	58	64	52	38	84		81	60			59	43			49	71	49
6/5/2005	62			64	71	71		59	65	74	70	68		49	62	58		75	63	64		32	59	49	52	35	64		71	83	64	54	58	64	48	34	84		76	87			56	35			50	64	51
6/12/2005	61			70	68	68		55	44	82	64	73		37	55	83		76	63	53		31	53	60	58	33	66		73	65	60	47	63	60	53	60	77		79	67			57	41			46	70	60
6/19/2005	62			65	62	62		67	53	82	56	71		33	64	89		81	67	50		29	59	51	62	34	71		77	72	68	86	74	61	55	39	81		79	67			63	49			55	64	50
6/26/2005	50			74	68	68		57	40	76	74	66		30	63	94		82	65	57		29	55	65	51	39	68		71	57	68	68	48	65	52	56	76		80	59			57	92			53	70	55
7/3/2005	67			76	72	72		54	58	79	63	67		50	61	100		78	65	65		32	64	48	58	43	65		78	63	64	49	44	60	54	56	94		75	59			53	61			49	75	54
7/10/2005	65			79	67	67		80	47	83	67	62		42	62	93		81	63	53		32	44	67	58	42	68		73	49	69	57	58	54	56	43	89		85	59			53	46			46	67	59
7/17/2005	61			76	65	65		84	51	85	60	69		47	67	93		85	62	67		31	57	38	59	45	69		75	77	68	71	50	68	55	30	82		84	63			60	43			56	76	59
7/24/2005	65			70	65	65		63	47	87	71	66		30	68	61		80	69	66		34	57	77	55	43	68		78	55	77	91	41	65	57	51	85		85	67			62	44			59	75	59
7/31/2005	51			69	64	64		68	41	80	74	69		42	64	61		86	70	52		30	43	66	55	49	64		74	54	74	79	51	68	59	45	81		84	56			60	39			55	73	52
8/7/2005	60			75	60	60		70	57	77	66	63		27	62	61		78	57	56		32	51	54	51	34	67		71	66	76	53	53	67	60	42	73		84	94			68	30			51	74	48
8/14/2005	66			72	66	66		72	56	80	72	53		45	57	61		78	63	60		28	50	72	52	44	67		75	68	72	67	50	65	58	43	76		88	61			61	32			54	70	56
8/21/2005	62			66	63	63		60	40	75	77	63		34	58	61		74	60	49		31	40	57	57	39	69		72	71	68	70	45	69	57	39	80		81	46			56	45			51	66	50
8/28/2005	63			68	63	63		44	45	83	77	52		34	57	60		72	58	61		29	40	60	61	39	67		68	56	66	75	49	64	54	40	76		77	46			56	42			43	68	54
9/4/2005	65			68	68	68		58	54	78	67	52		36	63	60		72	64	55		29	49	60	49	31	68		66	56	62	63	55	63	54	38	73		73	46			62	37		62	42	64	51
9/11/2005	59			67	66	66		56	47	76	56	42		27	55	60		67	63	62		28	47	78	51	32	64		68	58	67	61	48	59	48	47	79		71	46			58	65		62	43	64	54
9/18/2005	51			67	70	70		39	51	73	67	49		35	57	60		68	61	56		27	46	58	46	33	69		69	72	58	48	50	56	47	63	71		69	58			60	46		63	40	64	49
9/25/2005	52			62	67	67		49	45	77	65	51		21	56	59		68	63	49		31	43	57	51	36	64		67	82	57	66	41	59	48	45	74		75	65			55	34		63	37	66	53
10/2/2005	40			64	67	67		52	45	72	60	40		43	58	59		69	62	56		34	49	79	54	32	68		61	43	32	61	59	37	44	54	75		68	61			57	49		63	44	64	34
10/9/2005	45			71	65	65		42	32	74	70	40		43	66	59		72	61	60		25	46	53	51	35	65		65	70	34	61	55	41	45	42	76		71	51			52	49		63	48	64	33
10/16/2005	45			65	62	62		55	35	69	57	40		38	55	59		70	62	51		26	50	50	54	34	63		60	52	32	44	54	42	44	49	75		71	41	45		49	39		65	41	58	39
10/23/2005	51			63	63	63		46	43	69	61	56		25	57	59		71	58	43		25	43	49	56	35	62		64	63	31	55	47	45	45	37	72		72	45	63		56	52		66	45	64	43
10/30/2005	69			68	66	66		55	47	76	58	53		56	57	54		69	62	55		25	42	50	54	34	68		64	64	54	67	48	76	53	28	71		75	48	68		55	47		67	47	66	62
11/6/2005	63		72	72	70	70		64	55	71	60	72		44	54	54		73	65	53		25	42	64	55	36	66		74	58	64	70	55	68	45	42	76		75	52	63		53	70		68	47	66	67
11/13/2005	55		54	65	65	65		53	43	70	59	67		58	60	54		70	63	54		25	45	65	55	33	62		69	64	50	46	50	57	45	47	75		68	44	55		54	62		82	36	64	58
11/20/2005	50		54	70	67	67		43	36	70	50	61		51	54	61		66	61	51		24	45	54	51	30	60		68	50	46	35	46	55	45	51	77		67	47	43		51	56		83	37	62	63
11/27/2005	64		69	63	67	67		49	47	66	53	53		27	57	69		67	55	57		25	50	51	51	34	60		69	66	53	59	50	54	44	38	79		66	45	51		51	56		84	45	61	50
12/4/2005	52		83	79	74	74		62	45	72	57	60		43	60	76		68	58	65		25	63	59	50	35	62		68	67	51	66	49	52	55	27	74		74	40	60		54	58		85	42	61	51
12/11/2005	55		60	68	72	72		43	50	73	60	68		58	62	84		67	62	63		25	75	85	44	37	64		66	56	50	72	43	58	48	32	73		73	34	94		55	77		87	41	63	57
12/18/2005	64		60	75	78	78		66	57	84	60	68		39	73	83		79	68	71		30	79	68	56	44	72		75	69	57	66	55	56	57	35	81		84	61	48		63	75		89	44	75	57
12/25/2005	61		63	88	100	100		69	59	100	89	52		100	96	64		100	100	78		44	100	89	56	65	100		100	83	61	90	58	64	89	39	88		95	89	100		74	49		90	58	96	66
1/1/2006	66		65	98	92	92		51	58	98	70	68		52	85	60	92	89	90	78		48	81	83	55	50	87		86	95	47	74	46	64	100	34	85		94	60	66		72	51		92	51	84	60
1/8/2006	68		55	94	79	79		54	63	86	73	60	67	54	76	49	45	85	77	80		42	82	63	56	49	76		78	75	62	96	49	74	81	42	79		88	57	50		68	66		100	53	77	64
1/15/2006	53		47	89	74	74		66	59	87	63	62	49	54	73	37	45	83	74	83		46	63	74	54	44	75		79	69	51	63	44	61	73	46	77		82	67	50		64	56		95	47	78	59
1/22/2006	53		47	100	79	79		68	55	82	64	59	49	59	74	68	45	79	69	75		52	62	78	64	51	75		74	66	46	64	52	68	73	48	79		81	44	38		67	43		95	44	74	56
1/29/2006	52		92	83	71	71		50	58	77	65	57	49	57	65	42	49	76	70	71		66	54	56	88	42	74		73	80	50	53	63	56	68	39	77		80	44	39		66	39		95	43	73	59
2/5/2006	59		50	89	65	65		53	52	78	67	58	49	64	66	47	52	74	71	80		44	56	73	81	45	73		71	65	44	54	54	58	60	34	75		79	47	40		70	36		95	42	70	52
2/12/2006	56		71	78	67	67		49	53	72	73	57	65	51	68	38	42	76	69	75		41	47	51	77	45	73		70	86	44	71	42	57	61	33	79		75	50	41		72	51		95	44	76	52
2/19/2006	54		51	89	67	67		50	44	75	72	51	64	40	62	52	42	74	72	70		35	53	66	90	45	74		69	59	48	80	52	52	59	58	78		79	46	42		79	43		54	41	71	49
2/26/2006	51		55	79	65	65		61	56	73	69	49	64	37	76	58	42	73	66	69		35	44	66	70	44	76		71	78	50	66	57	60	62	32	78		74	53	40		69	43		46	49	70	56
3/5/2006	55		48	78	64	64		50	52	71	60	60	64	50	61	64	52	76	72	70		39	45	56	80	48	75		72	54	59	55	35	58	68	49	73		78	38	56		75	44		46	42	67	52
3/12/2006	55		65	76	67	67		50	48	74	61	56	64	37	56	69	59	71	69	65		33	47	69	62	43	70		69	71	51	63	56	55	59	40	72		73	37	50		68	56		46	39	66	50
3/19/2006	52		58	68	65	65		48	55	77	59	56	48	37	58	52	66	70	66	63		33	49	67	54	47	69		67	82	59	64	47	57	60	60	82	55	75	49	50		69	37		46	42	67	58
3/26/2006	52		61	74	61	61		45	46	80	65	51	48	37	59	56	49	71	63	66		34	48	56	66	44	72		67	79	67	67	38	57	62	40	71	55	76	44	35		71	28		44	48	70	60
4/2/2006	48		65	72	63	63		56	50	76	73	46	48	41	62	60	60	72	69	53		33	52	60	53	46	73		72	76	56	88	47	59	66	41	80	55	76	37	36		68	55		44	40	68	58
4/9/2006	49		68	80	67	67		61	47	73	63	58	48	32	64	56	41	75	71	62		32	60	79	77	54	78		80	75	51	71	55	56	75	55	69	53	77	37	50		73	47		44	41	70	59
4/16/2006	47		64	72	74	74		55	52	78	71	65	48	27	60	41	49	79	74	66		35	54	60	80	53	83		82	78	46	77	57	57	74	37	80	53	87	33	48		75	26		44	53	74	50
4/23/2006	53		41	67	68	68		56	55	82	72	52	48	33	62	48	54	75	73	65		37	48	55	97	44	83		80	74	46	74	58	71	76	46	80	60	84	49	37		88	54		49	46	73	53
4/30/2006	52		70	75	66	66		50	54	83	70	63	48	39	68	69	50	75	74	68		53	47	74	71	55	89		74	91	46	48	57	58	76	42	88	68	87	45	31		75	23		46	44	68	57
5/7/2006	55		64	77	66	66		51	50	79	65	61	45	34	63	63	56	72	76	64		37	46	89	68	51	82		75	90	49	47	58	61	74	37	82	45	81	42	31		77	38		51	48	71	60
5/14/2006	53		60	75	65	65		50	49	78	61	62	45	56	63	55	49	77	70	64		39	45	37	91	43	83		80	67	53	39	49	56	78	35	84	57	79	25	54		74	30		57	46	72	57
5/21/2006	58		62	80	62	62		52	40	80	71	61	48	32	62	77	49	81	76	57		39	44	53	82	44	87		79	75	57	73	46	55	72	41	89	62	84	57	50		76	44		49	47	73	59
5/28/2006	58		62	74	59	59		48	47	72	64	58	56	37	63	56	49	74	67	62		38	51	52	72	45	79		69	67	62	45	51	64	63	56	84	77	75	41	48		75	39		49	47	74	55
6/4/2006	50		70	80	65	65	60	65	56	85	62	60	65	39	76	66	49	79	75	70		45	53	60	68	50	93		76	91	64	44	49	61	80	52	85	82	86	40	56		76	55		49	52	79	54
6/11/2006	55		60	82	67	67	61	70	57	89	65	54	73	57	84	54	51	81	80	67		43	56	55	89	61	96		87	79	62	54	54	62	77	53	87	83	85	47	50		86	44		48	59	86	58
6/18/2006	52		77	85	65	65	62	52	64	84	71	63	64	37	78	38	59	84	81	60		44	60	75	68	57	90		84	69	64	80	73	59	78	52	90	77	82	44	48		64	55		48	61	86	58
6/25/2006	57		100	88	67	67	63	57	46	86	67	69	51	45	79	55	63	82	78	69		41	81	82	80	61	91		85	75	65	62	68	64	81	34	93	52	83	45	57		74	44		54	55	84	57
7/2/2006	60		67	82	76	76	82	69	47	92	62	71	64	57	76	67	58	82	80	68		41	62	69	77	75	91		83	72	61	61	84	63	81	44	92	63	82	36	70		75	45		59	55	82	59
7/9/2006	55		67	79	67	67	100	64	52	90	59	62	79	50	77	53	48	81	81	64		38	63	55	71	68	86		88	71	71	69	68	51	81	52	88	48	91	49	36		66	45		60	49	86	60
7/16/2006	49		65	77	63	63	66	56	45	93	62	59	40	41	77	46	69	76	77	64		36	59	47	61	67	88		95	81	67	59	72	61	79	58	93	77	91	48	44		77	42		61	56	71	60
7/23/2006	54		67	70	62	62	69	59	43	84	69	70	38	41	70	52	54	78	77	64		34	46	58	70	60	83		86	78	73	55	75	61	75	52	76	45	86	37	37		78	40		62	58	78	57
7/30/2006	52		58	70	62	62	73	49	47	84	68	52	70	43	68	51	54	78	80	63		35	45	61	69	62	82		81	86	69	69	71	59	79	47	84	50	88	37	37		85	38		48	56	79	54
8/6/2006	55		86	74	59	59	76	50	53	83	73	58	77	43	66	65	54	76	69	60		30	49	59	89	66	79		77	89	72	46	100	58	76	42	80	56	90	36	46		88	47		48	55	84	56
8/13/2006	51		88	71	60	60	65	50	41	84	66	57	45	42	66	74	79	76	73	57		31	40	58	85	67	78		76	68	76	47	90	60	84	30	81	48	91	51	56		100	46		48	61	87	62
8/20/2006	54		89	80	62	62	60	55	49	77	62	57	53	42	62	40	61	76	67	60		30	51	70	82	64	79		76	82	84	43	87	64	76	45	84	45	85	47	31		79	51		49	49	83	61
8/27/2006	54		57	80	61	61	57	52	50	78	65	67	42	50	65	52	100	75	70	61		39	45	56	63	64	76		79	66	76	66	81	59	74	54	80	68	79	40	27		77	39		50	50	76	58
9/3/2006	47		86	80	60	60	57	54	42	86	71	67	51	34	73	30	97	74	73	58		31	45	67	83	66	77		72	54	75	79	80	61	72	36	79	63	85	41	27		82	50		52	48	80	52
9/10/2006	45		89	75	62	62	58	44	58	83	74	69	43	41	62	31	68	72	69	64		29	43	63	62	66	78		76	46	59	75	80	59	66	52	83	57	76	56	31		75	45		57	51	79	57
9/17/2006	44		78	66	61	61	63	47	54	81	68	64	48	39	62	48	79	70	69	67		29	46	64	68	63	74		74	56	60	72	91	55	68	24	80	51	79	33	42		77	40		63	47	78	49
9/24/2006	32		46	79	62	62	58	48	36	79	66	29	34	33	66	49	69	72	70	61		33	51	57	59	73	79		76	59	26	57	73	31	66	42	84	68	78	36	37		69	41		43	46	72	30
10/1/2006	34		37	86	70	70	60	53	37	79	68	50	34	46	67	43	51	75	75	63		45	53	50	63	73	83		79	64	33	74	72	44	71	44	81	37	82	38	27		76	39		45	47	75	37
10/8/2006	36		34	78	68	68	79	56	38	82	63	57	33	30	85	72	67	78	80	68		31	55	79	51	73	83		75	62	38	60	59	46	79	36	82	61	83	61	27		75	47		80	50	84	41
10/15/2006	39		57	80	63	63	65	55	53	82	66	61	42	50	71	48	44	77	73	69		34	55	73	50	70	83		83	61	42	73	86	49	72	40	81	71	82	33	32		74	43		47	49	75	47
10/22/2006	63		66	84	63	63	65	57	64	84	64	82	46	24	73	44	61	76	74	71		33	56	58	51	74	79		79	65	70	65	64	75	72	38	84	47	85	36	37		81	45		47	48	78	99
10/29/2006	51		52	78	64	64	51	53	61	85	61	72	60	38	78	50	60	73	72	70		33	53	59	65	72	82		75	71	59	86	78	65	76	37	80	64	87	64	37		77	55		71	50	72	61
11/5/2006	53		49	82	68	68	51	53	59	77	60	55	57	54	74	46	57	74	78	63		32	59	61	68	72	83		75	90	58	52	74	63	74	38	89	67	82	43	44		75	36		50	50	78	60
11/12/2006	45	37	49	82	66	66	77	59	56	89	66	70	53	49	80	35	73	79	74	75		33	54	49	75	81	84		78	65	61	53	73	61	74	38	88	57	81	46	32		79	61		82	55	78	62
11/19/2006	50	42	34	86	69	69	62	52	46	84	58	60	40	63	80	50	51	76	77	77		33	57	66	65	75	82		78	58	59	62	64	59	72	40	92	68	82	29	53		80	45		55	47	77	58
11/26/2006	45	47	49	85	70	70	62	57	37	80	54	71	60	46	76	35	45	73	78	79		31	67	67	55	78	87		76	70	52	62	73	57	78	41	93	67	80	39	51		78	66		63	46	73	60
12/3/2006	48	39	73	94	71	71	62	46	44	80	58	72	68	40	77	54	38	76	77	84		30	72	83	73	87	80		74	73	56	70	71	52	86	37	89	68	82	34	40		77	69		54	47	81	67
12/10/2006	47	42	47	96	69	69	62	57	53	83	61	66	58	65	78	77	55	77	76	83		29	71	72	65	83	81		74	68	62	77	68	56	76	37	90	59	80	49	34		73	67		54	46	82	60
12/17/2006	47	39	66	93	74	74	62	55	45	83	64	75	66	34	84	64	44	79	79	78		30	84	79	63	87	82		81	74	62	84	69	56	74	49	93	53	88	48	56		85	55	53	73	57	78	61
12/24/2006	55	39	63	98	83	83	65	55	52	91	62	80	52	40	100	63	44	85	98	94		28	93	66	77	100	95		95	80	66	93	72	57	87	30	97	62	95	32	32		96	85	63	93	64	86	62
12/31/2006	65	39	70	98	74	74	54	61	57	85	57	70	67	72	85	53	45	81	84	91		29	87	71	57	87	87		77	71	66	63	70	65	91	50	84	72	88	42	60		87	66	73	66	59	80	61
1/7/2007	54	39	55	93	65	65	43	53	59	81	60	69	54	55	77	59	31	71	70	83		25	77	80	50	79	73		70	65	60	67	49	55	80	42	84	72	87	52	64		75	63	68	81	52	75	57
1/14/2007	50	42	49	93	66	66	63	58	49	75	63	60	78	43	79	50	42	72	71	80		25	77	66	54	76	74		73	66	57	79	51	56	76	47	79	69	82	35	54		79	62	68	47	48	78	58
1/21/2007	51	44	41	97	67	67	64	59	50	76	55	66	57	28	80	56	55	72	76	83		27	67	62	64	74	77		73	70	54	60	57	56	74	37	74	49	80	38	31		78	44	70	57	46	79	54
1/28/2007	47	57	56	91	63	63	65	52	44	75	63	64	87	37	76	57	45	73	75	84		30	60	63	52	74	74		72	51	58	57	48	53	71	41	82	48	82	51	51		78	46	68	52	49	80	54
2/4/2007	49	41	44	87	63	63	57	51	44	78	61	72	71	49	76	91	22	72	72	85		31	63	68	44	72	74		71	70	62	62	40	51	81	51	81	68	80	44	37		80	49	65	47	46	77	61
2/11/2007	49	32	48	88	62	62	58	50	48	76	56	64	61	44	78	67	36	73	74	100		35	59	71	58	74	74		69	62	59	57	56	53	76	50	87	57	82	24	35		82	45	55	56	48	80	60
2/18/2007	48	51	43	93	64	64	41	48	50	73	64	61	62	35	84	57	49	71	67	95		45	57	74	65	74	75		71	51	61	98	64	54	80	36	84	65	81	49	30		83	48	88	40	46	82	56
2/25/2007	46	41	69	83	62	62	39	57	42	74	63	53	63	56	73	55	43	72	69	87		26	54	59	50	72	71		72	69	62	73	53	51	73	47	83	74	82	41	44		79	43	55	46	48	84	56
3/4/2007	51	41	46	83	62	62	39	63	51	71	61	63	56	41	70	40	47	72	71	81		22	52	63	56	67	71		69	58	57	57	55	51	72	37	84	61	82	26	53		79	42	72	53	52	82	60
3/11/2007	51	45	50	78	61	61	37	56	43	73	60	58	58	44	65	53	53	68	65	69		23	58	69	67	66	70		72	51	60	70	49	50	68	41	84	43	79	40	44		72	37	70	50	45	86	55
3/18/2007	48	50	57	82	60	60	37	50	49	66	65	56	47	50	69	42	29	67	65	72		23	52	67	55	67	68		67	55	68	74	49	50	66	37	74	39	79	39	63		75	40	50	35	46	84	63
3/25/2007	45	35	41	85	61	61	37	54	52	70	60	68	46	42	64	51	36	68	64	71		23	45	63	57	70	68		71	60	57	76	61	51	63	41	83	46	79	27	43		78	51	68	68	47	82	63
4/1/2007	49	35	46	90	62	62	49	55	53	75	69	66	58	56	73	46	29	69	67	68		22	71	73	62	71	71		76	60	56	82	62	50	71	48	83	70	80	39	45		81	70	56	36	46	81	66
4/8/2007	50	36	63	78	67	67	52	55	50	78	63	64	44	44	69	47	28	68	71	62		22	53	59	53	76	70		72	50	58	55	50	53	68	46	79	55	85	38	43		83	39	78	36	49	90	58
4/15/2007	48	44	39	77	63	63	56	51	45	71	62	60	46	32	62	60	37	64	62	61		20	49	63	62	64	67		79	53	60	45	54	46	63	51	79	60	79	40	40		72	25	68	32	48	80	59
4/22/2007	46	60	65	70	58	58	60	56	56	72	58	63	52	53	63	56	40	66	65	58		19	45	56	73	65	67		73	61	58	62	49	51	60	41	78	63	78	29	42		73	35	84	59	48	77	58
4/29/2007	46	38	46	75	55	55	39	52	54	71	70	69	56	34	65	44	25	64	62	62		26	49	58	73	70	70		76	67	63	54	50	50	63	41	78	48	80	35	47		78	28	91	35	52	81	62
5/6/2007	48	30	33	70	59	59	39	53	52	66	62	65	46	34	62	50	26	63	57	50		19	45	55	56	63	62		71	51	61	59	54	49	52	35	74	53	77	40	46		73	32	37	30	45	77	57
5/13/2007	56	47	52	68	57	57	43	46	52	70	70	70	54	39	59	35	41	65	64	52		19	43	46	64	59	66		72	49	59	64	57	48	54	36	81	61	77	40	33		71	37	44	45	45	74	60
5/20/2007	54	33	54	75	58	58	54	53	46	69	73	65	58	23	60	28	35	69	61	59		20	50	59	69	68	66		73	49	63	60	58	51	55	45	80	44	80	38	56		75	39	37	37	45	80	60
5/27/2007	58	45	63	74	56	56	59	52	55	68	66	61	38	33	63	65	33	68	62	57		21	49	51	67	59	68		77	57	62	58	63	52	58	35	80	56	76	43	33		74	51	91	44	47	82	63
6/3/2007	59	58	69	79	58	58	44	56	61	73	74	67	61	31	74	36	55	69	66	61		21	52	64	71	65	73		76	60	62	69	66	50	61	40	89	67	79	52	51		80	25	42	50	49	88	60
6/10/2007	56	58	63	74	59	59	44	56	46	69	67	58	51	31	72	64	28	71	66	58		22	55	47	82	73	68		74	55	67	63	63	52	62	42	83	70	77	66	29		73	49	68	38	49	89	63
6/17/2007	56	34	55	76	57	57	51	57	50	72	67	75	53	46	65	56	28	69	61	61		21	58	51	50	71	66		67	65	60	56	68	51	55	47	86	44	80	47	55		80	45	57	72	52	85	63
6/24/2007	58	49	72	72	58	58	79	67	60	72	73	63	36	40	65	62	36	70	59	60		19	57	47	62	68	60		72	69	74	74	60	52	54	40	82	39	78	45	45		74	40	98	72	51	82	69
7/1/2007	64	49	42	80	62	62	66	60	61	73	69	73	55	43	74	24	27	73	65	65		21	63	58	60	77	67		76	63	71	81	72	51	66	40	89	63	79	45	33		79	47	56	45	55	85	65
7/8/2007	60	48	57	87	64	64	41	64	60	79	66	63	48	29	81	61	42	73	69	71		21	62	68	69	74	70		82	69	72	60	68	50	72	46	92	73	83	45	48		76	41	42	78	50	93	66
7/15/2007	63	42	65	81	61	61	48	63	54	78	65	71	36	45	79	62	32	73	72	62		22	64	52	66	78	72		89	63	75	60	72	43	72	38	86	57	86	49	48		81	38	50	47	52	94	66
7/22/2007	64	66	75	78	57	57	49	68	56	76	70	81	36	23	75	50	64	71	67	72		20	60	58	64	67	67		80	49	82	70	62	51	68	45	86	75	83	42	47		86	24	68	50	59	93	61
7/29/2007	67	63	65	74	57	57	49	59	53	72	66	61	57	37	68	46	35	73	68	65		20	53	59	65	71	66		80	65	74	71	65	49	67	51	83	55	82	33	33		90	40	45	66	61	88	60
8/5/2007	67	47	69	72	58	58	57	60	51	74	65	67	43	41	63	52	48	70	66	59		19	55	51	69	71	64		78	64	82	62	62	55	63	41	83	73	83	39	54		88	37	51	38	55	91	65
8/12/2007	64	59	74	66	55	55	51	58	53	73	68	63	33	35	59	56	40	69	62	55		19	43	55	65	66	63		71	51	80	60	61	51	68	48	79	45	84	40	40		91	42	58	58	58	94	68
8/19/2007	63	61	68	72	56	56	57	60	51	69	69	70	45	37	60	44	54	67	61	55		21	50	51	61	71	64		72	48	81	76	51	52	67	47	74	48	79	35	48		85	34	54	52	53	95	61
8/26/2007	59	56	73	77	56	56	35	57	46	68	65	61	46	49	63	54	34	70	64	58	44	20	43	55	57	64	65		73	49	76	56	51	53	67	47	79	62	80	48	36		76	21	41	30	53	93	63
9/2/2007	60	57	54	72	55	55	48	60	49	71	70	74	47	47	61	36	31	69	61	62	44	18	45	50	70	66	60		71	45	74	65	54	53	60	43	77	49	76	51	39		75	30	55	30	49	81	67
9/9/2007	45	48	57	78	57	57	50	50	42	70	64	50	38	36	66	49	50	66	65	67	43	19	57	50	59	64	66		72	53	50	49	58	38	67	48	78	43	76	36	47		76	42	56	36	48	92	49
9/16/2007	42	30	50	74	56	56	44	47	39	69	69	42	31	34	60	32	41	64	65	73	43	19	47	57	58	65	63		74	50	33	52	55	33	63	38	79	40	72	38	41		76	29	50	36	49	84	40
9/23/2007	49	44	50	70	60	60	39	56	47	66	66	55	45	34	56	37	47	65	60	56	45	18	45	47	57	64	59		69	65	34	40	48	38	53	49	77	46	69	36	34		73	37	53	32	46	82	47
9/30/2007	50	50	57	68	65	65	62	52	50	68	66	50	35	42	60	51	41	67	68	59	46	25	43	44	61	62	66		75	49	43	44	68	40	56	44	78	67	73	25	41		75	32	67	39	53	83	53
10/7/2007	58	56	62	68	61	61	39	51	55	65	67	70	46	35	61	46	25	67	64	53	44	18	47	58	60	63	61		68	50	53	51	53	48	58	39	76	65	73	51	29		71	36	81	36	52	83	66
10/14/2007	68	49	55	66	58	58	40	56	76	67	67	81	39	32	56	24	30	69	61	61	44	18	45	55	63	61	63		70	39	69	62	58	62	57	35	81	48	75	31	53		74	45	47	32	45	82	98
10/21/2007	64	62	49	64	58	58	40	47	62	65	63	66	31	49	57	48	42	64	58	50	39	19	41	43	64	63	59		71	30	67	51	56	53	54	38	79	42	78	38	35		71	42	55	32	44	83	69
10/28/2007	61	45	53	64	57	57	54	51	57	68	59	78	54	29	59	67	24	63	60	52	42	18	39	51	64	61	63		70	68	62	56	51	50	58	29	74	30	83	36	46		72	49	74	34	45	84	63
11/4/2007	53	54	47	61	57	57	34	49	62	64	56	74	44	33	53	34	42	62	57	52	44	18	44	53	57	59	61		66	47	61	42	51	50	54	46	74	54	79	30	43		73	39	61	36	47	73	60
11/11/2007	54	59	38	58	57	57	42	50	51	62	63	72	52	29	56	38	61	62	58	53	47	18	41	39	60	54	59		70	37	55	49	52	49	52	37	73	45	74	40	37		72	34	49	50	40	74	62
11/18/2007	55	45	53	59	59	59	50	47	51	60	60	62	37	29	52	41	30	63	57	46	36	17	39	53	62	57	58		67	39	57	44	45	48	50	40	76	37	75	46	53		67	55	65	47	42	72	61
11/25/2007	57	67	62	56	59	59	40	52	58	59	60	79	45	43	53	39	24	63	58	46	59	16	47	54	62	54	61		67	45	57	64	45	49	50	33	77	64	76	38	37		67	40	68	60	43	71	60
12/2/2007	54	46	68	59	59	59	36	49	60	60	60	71	61	39	52	43	22	63	58	51	37	15	43	51	72	54	59		66	42	53	53	51	47	52	45	74	49	74	34	52		71	36	64	51	44	72	58
12/9/2007	48	45	38	58	61	61	68	49	53	60	63	77	47	29	51	35	31	64	57	44	37	15	43	50	71	51	58		64	43	51	52	52	45	48	40	81	48	74	39	29		68	42	40	51	45	73	62
12/16/2007	58	66	78	61	64	64	44	52	61	63	61	73	72	39	55	38	26	66	61	49	41	14	46	52	69	63	59		66	52	55	72	59	50	51	51	77	62	100	28	48		68	56	44	51	46	77	68
12/23/2007	60	55	64	69	74	74	55	50	69	71	81	69	67	25	66	51	51	72	75	51	71	13	47	81	86	79	75		83	56	58	74	60	47	56	41	92	74	95	47	68		86	53	59	58	55	81	74
12/30/2007	59	55	87	64	71	71	67	55	62	69	69	62	56	38	65	44	31	73	71	54	100	16	59	55	70	71	67		78	54	55	61	64	44	61	36	82	85	88	39	47		79	53	85	64	53	83	74
1/6/2008	55	42	55	67	60	60	36	54	58	61	61	59	54	56	56	35	25	64	58	55	30	15	48	47	71	65	59		69	46	54	39	53	46	52	44	76	51	82	38	57		72	35	64	51	50	76	71
1/13/2008	53	55	56	67	57	57	30	54	56	59	62	53	44	37	54	55	39	64	57	55	45	15	44	50	60	60	57		61	43	48	65	51	44	48	39	70	54	79	38	51		67	41	59	31	47	72	62
1/20/2008	55	51	70	60	57	57	42	47	57	57	59	65	50	32	54	35	30	61	56	54	35	15	38	54	65	62	57		64	44	47	57	56	44	48	37	72	49	76	33	40		67	39	62	30	43	77	63
1/27/2008	53	39	50	59	60	60	33	53	54	58	61	73	40	41	54	34	36	62	55	58	42	18	38	41	69	61	58		64	38	49	41	53	47	48	52	75	52	75	44	44		70	30	72	32	46	76	65
2/3/2008	56	70	60	60	58	58	44	48	53	60	61	71	65	51	62	41	26	66	59	48	33	27	36	42	66	63	62		65	48	49	55	58	45	48	37	78	61	79	31	54		70	23	57	29	47	76	70
2/10/2008	58	42	55	57	57	57	51	48	54	57	58	65	60	30	51	50	27	63	57	50	52	24	35	49	61	57	59		66	45	48	47	64	45	46	37	71	64	79	21	39		68	30	43	39	46	71	64
2/17/2008	58	61	54	63	61	61	41	50	60	59	65	64	73	37	52	46	33	71	56	49	57	18	38	56	67	59	60		65	38	57	37	52	44	49	52	74	57	80	32	50		72	37	47	46	45	74	61
2/24/2008	59	71	59	57	57	57	45	53	57	57	65	61	43	42	50	36	29	65	59	52	68	16	39	48	64	64	60		64	49	55	44	59	43	50	45	75	47	78	40	43		71	34	81	43	45	80	62
3/2/2008	58	56	47	60	58	58	46	55	63	60	67	66	49	35	50	41	36	62	56	53	69	14	35	61	68	63	60		67	48	55	44	50	44	52	38	73	51	79	47	44		72	35	49	31	47	81	68
3/9/2008	63	45	55	58	56	56	47	54	59	58	72	67	49	28	51	53	32	63	54	43	66	14	40	43	69	66	60		71	40	58	42	54	42	47	40	75	40	79	46	46	61	70	37	62	36	47	78	62
3/16/2008	63	49	63	59	61	61	40	57	60	59	68	72	49	36	56	53	32	68	63	49	43	15	43	67	65	63	64		79	41	56	41	61	43	57	34	81	83	81	36	39	82	68	55	52	46	50	76	72
3/23/2008	60	61	55	60	61	61	45	50	64	62	70	64	67	35	49	37	25	69	61	49	44	14	42	56	66	70	66		73	44	63	54	60	43	52	40	84	60	82	41	42	64	67	35	71	44	51	77	59
3/30/2008	57	42	57	60	56	56	45	55	66	59	76	64	39	46	50	35	29	66	57	46	65	16	33	46	64	72	61		70	55	56	66	57	41	50	44	74	54	80	44	57	64	68	36	63	39	51	82	58
4/6/2008	55	56	51	56	57	57	44	58	65	57	73	60	38	30	50	47	34	66	57	44	54	14	40	47	68	74	59		71	54	56	38	54	43	48	42	76	56	79	36	51	55	66	37	70	51	48	78	58
4/13/2008	60	76	59	56	59	59	66	54	63	61	74	62	56	19	52	28	25	63	58	44	44	14	34	54	71	67	60		78	45	58	50	71	45	48	47	77	66	79	41	38	66	67	29	61	31	50	80	55
4/20/2008	55	59	47	58	58	58	57	58	60	61	79	74	39	22	56	50	29	64	58	46	45	15	36	50	69	70	62		71	39	52	47	68	45	52	42	79	58	78	47	49	77	70	38	66	66	51	83	58
4/27/2008	56	63	77	65	56	56	76	59	70	69	91	79	47	42	59	60	32	65	66	61	40	17	48	66	85	82	69		80	62	57	59	67	49	66	46	92	60	82	47	48	89	88	39	58	53	60	97	63
5/4/2008	61	70	58	67	58	58	49	73	66	72	90	70	45	27	59	59	35	66	62	54	31	14	46	51	59	83	64		79	54	56	61	66	46	62	39	86	75	86	49	47	100	73	42	66	43	55	96	60
5/11/2008	62	63	63	68	61	61	44	64	69	72	89	61	67	49	59	71	22	69	65	56	57	14	41	58	68	80	73		78	59	59	45	60	47	64	40	90	60	79	46	44	80	73	39	82	37	57	98	61
5/18/2008	60	49	59	59	62	62	42	73	65	65	91	67	39	31	59	56	21	71	60	49	58	14	39	50	66	83	68		70	54	62	56	64	43	56	39	89	59	76	54	51	80	67	34	70	50	57	92	65
5/25/2008	60	60	53	68	62	62	49	66	71	69	90	67	44	43	58	61	37	80	68	53	54	16	42	61	67	90	70		78	61	62	49	76	44	61	48	96	56	86	56	48	80	70	42	70	43	59	97	67
6/1/2008	53	44	69	72	67	67	45	67	67	73	91	73	36	46	64	46	36	79	66	57	62	16	49	62	80	92	71	51	92	65	62	53	73	43	64	39	100	58	86	49	47	55	72	49	100	39	60	98	62
6/8/2008	57	77	66	81	65	65	56	69	72	74	92	64	51	38	68	44	28	73	72	60	51	18	53	67	81	92	78	45	84	55	66	68	71	43	63	47	91	51	84	44	40	59	73	34	78	45	62	100	67
6/15/2008	58	68	76	82	61	61	62	67	68	68	92	72	49	35	61	50	34	73	67	56	35	18	53	57	71	95	70	45	75	59	70	53	70	45	63	45	97	54	82	49	43	46	72	47	84	26	59	97	68
6/22/2008	59	56	76	68	59	59	50	67	64	69	97	71	59	38	60	56	35	76	67	56	48	17	48	55	81	99	68	49	77	66	70	56	73	45	65	52	92	50	85	65	42	46	69	48	85	55	69	94	73
6/29/2008	61	55	76	65	61	61	68	65	67	70	86	75	48	28	56	59	27	76	66	59	52	17	47	64	78	98	70	52	75	67	73	58	76	43	60	44	92	65	80	44	50	46	68	43	83	54	59	94	73
7/6/2008	62	58	48	69	58	58	59	66	64	63	89	70	53	38	60	45	33	72	67	62	40	16	47	61	69	91	67	56	74	65	73	50	65	41	58	46	90	72	80	41	30	46	71	35	61	44	60	91	72
7/13/2008	63	59	69	63	57	57	32	67	72	64	89	66	60	50	58	39	37	71	63	55	52	16	43	69	78	91	69	78	75	67	76	55	71	37	59	55	88	59	84	44	46	53	70	38	64	45	59	91	71
7/20/2008	63	48	67	62	56	56	39	61	64	66	88	68	59	54	54	55	32	69	64	61	53	15	38	59	65	83	69	76	82	52	79	62	79	42	60	52	98	62	79	42	41	61	68	49	84	49	57	87	68
7/27/2008	62	56	75	59	53	53	32	72	59	66	86	71	49	34	56	48	26	69	65	52	55	15	37	46	75	86	66	76	78	51	71	62	73	41	59	42	97	47	81	43	58	69	68	29	59	41	65	92	72
8/3/2008	60	73	81	66	53	53	56	66	66	65	97	67	35	36	55	46	35	71	66	50	55	15	43	51	71	87	66	48	72	54	78	45	68	43	63	41	90	57	85	44	39	66	75	39	94	36	66	91	69
8/10/2008	55	67	84	66	55	55	43	71	67	64	100	68	65	41	53	49	27	67	62	50	48	14	40	51	67	80	67	66	70	51	76	66	68	43	67	45	90	64	86	36	45	66	82	38	55	43	62	91	69
8/17/2008	58	85	80	62	52	52	39	68	66	62	100	63	49	41	51	50	35	69	60	44	43	14	38	52	73	81	66	54	67	57	70	51	70	42	60	41	87	51	78	44	46	70	74	46	38	57	61	93	71
8/24/2008	56	63	74	54	54	54	39	67	65	62	99	64	54	36	52	49	36	68	56	46	52	14	34	56	67	78	63	44	66	49	71	60	67	40	59	47	87	54	79	43	33	43	71	32	49	30	58	82	71
8/31/2008	39	40	70	59	52	52	52	64	46	58	93	44	28	38	51	33	31	65	58	50	29	14	36	48	76	69	65	43	62	50	29	53	59	24	53	50	87	51	74	57	43	43	66	38	41	58	57	85	45
9/7/2008	45	40	86	53	54	54	41	57	51	60	95	53	33	48	48	27	40	62	56	43	44	14	37	42	69	64	62	43	63	45	39	45	52	31	51	42	81	55	71	53	34	44	63	33	51	39	53	81	50
9/14/2008	47	33	73	54	57	57	73	62	57	59	86	57	39	48	49	46	22	62	57	53	41	13	37	48	71	68	61	43	60	43	45	51	55	32	48	50	77	67	72	51	41	45	64	36	58	33	49	79	57
9/21/2008	50	55	59	40	56	56	35	60	62	58	91	57	49	32	46	51	26	64	56	40	45	12	30	48	67	36	60	43	63	36	43	44	59	34	42	49	79	38	70	34	42	50	60	27	75	33	51	78	63
9/28/2008	69	60	68	47	62	62	73	63	78	57	93	100	67	36	47	45	25	62	58	39	54	15	30	36	60	37	62	49	64	34	70	39	51	50	43	52	79	67	74	38	34	55	64	26	46	40	54	80	100
10/5/2008	62	58	77	48	59	59	55	63	71	57	92	78	65	20	48	39	30	64	61	37	61	12	32	42	68	43	60	43	64	34	71	58	55	48	47	48	80	43	74	38	36	59	69	34	42	40	56	81	80
10/12/2008	59	58	76	58	60	60	46	60	68	60	91	79	65	46	53	46	38	70	63	49	49	13	38	41	70	54	66	43	70	46	69	40	58	48	54	48	84	65	76	45	41	47	68	37	58	50	55	85	70
10/19/2008	57	64	87	50	61	61	67	68	67	59	87	72	57	36	48	48	22	71	59	40	57	13	33	53	64	46	60	33	66	45	66	32	49	42	49	37	82	46	74	37	41	47	64	44	47	66	51	85	66
10/26/2008	58	54	73	53	59	59	57	59	66	59	87	74	35	35	50	41	30	64	61	48	23	13	37	55	66	61	62	33	62	50	66	45	57	44	52	42	81	41	73	47	43	47	68	38	36	53	52	81	66
11/2/2008	54	59	73	51	62	62	45	71	64	61	90	77	60	29	50	41	33	68	62	45	51	13	39	48	60	50	61	45	67	45	63	47	60	41	51	41	85	58	75	34	50	47	70	37	58	37	55	83	67
11/9/2008	54	55	72	61	62	62	48	67	62	60	86	71	57	32	50	49	25	68	62	48	57	13	41	43	68	53	61	56	62	42	61	52	60	45	52	47	86	66	76	39	45	63	66	39	41	37	54	81	68
11/16/2008	58	65	82	55	59	59	38	57	63	59	82	76	54	37	51	46	28	66	62	43	43	12	37	44	59	49	59	41	63	55	62	43	53	42	49	48	80	53	74	43	50	62	61	41	73	40	48	82	68
11/23/2008	57	62	87	47	59	59	51	55	65	52	84	74	57	29	46	51	29	67	56	35	40	11	32	36	69	37	55	37	64	42	60	38	57	41	43	41	79	67	68	33	45	67	60	39	83	32	46	76	69
11/30/2008	62	63	74	53	60	60	65	56	64	59	81	70	50	29	52	50	26	65	62	50	53	11	41	39	67	50	60	72	64	44	61	46	51	43	51	43	87	61	71	36	50	72	61	48	37	48	52	80	71
12/7/2008	67	58	70	61	59	59	58	65	84	63	88	86	56	37	54	61	27	68	65	54	72	11	48	55	64	59	61	48	66	50	63	45	59	48	56	42	88	46	73	37	40	50	64	44	76	53	51	81	77
12/14/2008	60	73	78	56	60	60	47	60	68	62	81	69	51	44	53	48	34	68	67	49	67	11	43	51	65	61	63	39	66	57	68	54	66	42	55	36	86	61	75	35	49	52	59	39	77	52	49	89	70
12/21/2008	69	75	92	65	69	69	65	61	71	68	92	68	56	55	65	39	25	77	80	57	67	11	52	64	72	71	75	52	80	49	68	68	71	47	59	40	95	58	82	35	54	68	73	52	68	42	57	95	81
12/28/2008	67	53	90	65	73	73	64	71	65	69	93	67	49	47	64	66	30	78	84	58	42	11	54	65	70	69	77	77	83	67	67	75	74	45	61	34	99	59	84	54	43	43	70	64	63	59	57	90	85
1/4/2009	57	44	84	57	60	60	68	60	64	61	84	68	48	39	51	36	24	65	66	54	35	11	45	48	70	49	62	60	61	47	64	42	59	40	56	41	79	51	74	37	43	47	65	41	89	35	54	84	70
1/11/2009	56	59	74	59	62	62	62	54	69	60	82	69	55	41	50	41	23	66	61	52	61	13	45	53	66	45	59	57	60	47	61	43	51	40	50	40	83	67	71	37	47	52	60	46	69	48	51	84	68
1/18/2009	58	54	66	55	59	59	55	65	61	55	86	77	47	38	50	41	24	64	62	53	50	14	40	50	64	51	56	39	62	33	61	43	53	39	49	39	77	84	72	44	41	70	60	36	60	49	54	85	70
1/25/2009	58	66	66	56	60	60	48	56	68	56	82	67	54	41	49	49	28	65	60	45	26	16	38	52	59	45	57	71	56	41	64	53	55	39	48	41	82	57	69	30	34	41	57	25	62	40	50	82	73
2/1/2009	55	47	76	62	56	56	50	51	69	56	81	52	42	40	50	35	26	65	63	58	37	13	36	50	68	46	57	49	59	35	66	44	51	39	49	46	78	46	73	35	34	37	57	35	55	27	50	86	70
2/8/2009	54	33	61	58	55	55	58	56	54	55	81	43	48	42	48	34	28	65	61	58	54	13	35	45	70	40	56	60	62	36	63	43	61	36	47	46	82	59	72	32	48	35	56	42	57	27	48	79	66
2/15/2009	58	45	55	55	56	56	50	54	64	57	79	39	55	43	49	43	22	64	63	49	55	11	34	53	66	45	59	65	61	49	64	41	63	39	49	47	78	34	71	37	46	59	53	39	78	42	49	82	68
2/22/2009	54	63	60	53	54	54	34	56	69	58	81	46	56	54	53	39	22	64	61	51	47	12	32	43	67	46	61	49	59	52	68	51	55	38	50	44	76	45	72	42	40	51	57	36	90	46	49	80	67
3/1/2009	52	52	54	55	55	55	42	63	63	58	86	37	52	37	46	56	20	61	62	48	37	12	29	38	64	43	56	48	60	39	66	35	61	39	48	39	77	44	71	33	48	48	60	36	48	41	49	81	70
3/8/2009	53	54	67	51	55	55	54	61	66	57	81	39	69	40	46	47	24	65	64	48	37	12	30	44	66	41	58	51	59	41	67	61	55	39	50	37	79	47	74	33	42	37	56	30	56	39	49	83	74
3/15/2009	52	62	54	50	56	56	61	59	58	56	81	30	57	35	45	49	23	66	62	46	71	11	31	43	69	40	57	46	57	36	74	37	63	38	52	38	85	54	73	42	44	48	56	34	69	31	49	80	71
3/22/2009	50	46	51	51	56	56	56	60	71	56	85	35	60	36	46	36	17	65	61	45	60	11	34	43	71	38	57	43	58	54	74	51	62	40	50	41	79	64	70	41	45	43	58	40	62	46	51	83	72
3/29/2009	54	42	65	49	54	54	78	59	60	57	92	36	47	43	44	41	27	65	61	45	46	11	32	46	70	40	58	65	61	46	71	42	52	39	48	37	80	39	73	33	32	43	58	38	66	50	48	82	67
4/5/2009	51	36	60	46	60	60	60	62	59	60	93	38	49	34	48	51	26	66	67	41	50	11	37	55	65	37	63	34	72	49	71	46	54	40	52	39	81	43	71	37	37	43	55	51	44	42	54	88	74
4/12/2009	49	50	43	47	61	61	75	65	62	61	93	29	32	27	45	50	17	68	65	41	39	11	29	35	62	40	62	36	66	37	66	44	56	39	49	37	82	41	75	39	43	43	59	32	61	30	56	89	69
4/19/2009	50	60	65	46	55	55	48	66	53	57	94	35	47	42	47	43	21	65	61	43	50	11	29	44	71	38	56	44	59	38	66	39	57	41	47	40	78	58	74	48	38	43	65	33	62	36	54	88	66
4/26/2009	47	40	47	45	54	54	68	65	61	57	91	36	53	39	45	54	32	64	62	40	68	11	31	41	72	42	59	51	61	34	63	44	55	38	49	41	81	56	72	48	43	48	62	35	87	29	53	85	68
5/3/2009	49	58	68	47	56	56	53	63	68	59	98	37	48	34	47	27	20	66	62	43	54	10	27	50	70	42	57	29	64	44	67	41	59	38	48	43	77	67	73	47	46	57	54	35	64	31	53	83	68
5/10/2009	50	55	51	44	57	57	49	70	62	58	94	39	56	38	45	43	12	66	59	41	51	10	29	48	73	38	57	36	63	39	64	34	57	38	49	44	80	51	75	40	57	45	56	32	64	28	54	85	66
5/17/2009	51	43	54	46	55	55	42	64	61	63	95	36	49	30	44	46	23	68	66	43	75	11	29	40	70	39	62	31	61	47	68	33	48	36	47	33	84	53	76	38	59	40	60	31	66	22	53	90	71
5/24/2009	49	70	61	46	53	53	44	69	59	60	96	35	52	31	44	47	23	66	60	41	55	12	30	46	76	37	60	57	61	37	71	51	58	38	49	43	85	55	75	55	45	46	59	35	78	46	55	87	66
5/31/2009	45	56	60	42	55	55	47	71	61	61	92	31	42	26	43	60	14	67	64	43	49	11	30	46	65	38	61	55	66	51	70	45	61	36	47	43	79	48	75	50	38	51	57	30	75	29	50	83	67
6/7/2009	48	44	46	44	57	57	51	70	61	59	92	31	52	47	48	44	34	68	63	39	60	11	30	45	74	38	60	61	62	53	73	41	68	36	49	40	78	58	74	48	47	68	59	29	74	54	57	88	67
6/14/2009	45	48	43	43	55	55	60	66	66	61	91	34	48	28	48	46	23	73	63	37	66	18	37	43	69	40	58	61	59	34	74	44	64	36	52	46	81	59	78	51	37	50	57	41	77	43	58	91	67
6/21/2009	50	61	56	47	55	55	52	66	62	61	92	33	62	40	48	41	22	75	62	42	66	17	34	43	72	40	60	83	64	35	76	42	59	39	54	36	90	52	76	46	46	68	56	28	78	56	59	83	66
6/28/2009	49	69	67	48	56	56	46	66	61	67	95	32	50	38	53	42	34	74	65	43	53	12	36	44	69	42	59	68	70	44	79	38	67	36	57	50	91	52	77	55	59	39	60	36	86	34	53	90	72
7/5/2009	51	46	70	45	57	57	51	59	60	65	90	33	52	31	51	51	30	71	66	41	70	12	37	43	68	42	58	62	65	43	79	45	71	38	59	57	82	61	78	54	28	39	57	33	82	44	52	86	73
7/12/2009	53	54	66	44	55	55	51	67	65	65	89	28	39	34	47	32	21	69	65	42	41	12	33	44	76	44	59	42	70	57	77	38	66	35	57	45	83	51	79	43	50	40	61	35	83	43	53	85	71
7/19/2009	56	64	66	43	54	54	49	68	58	68	90	29	46	45	47	39	27	70	65	41	36	10	30	49	66	40	59	68	71	44	84	54	66	39	55	47	82	24	76	46	40	45	64	33	99	30	56	85	69
7/26/2009	56	46	65	45	54	54	48	67	60	64	91	33	36	41	46	43	28	72	65	43	38	10	31	48	70	40	60	66	70	41	83	53	65	40	61	41	83	47	78	55	32	50	63	32	81	35	58	88	65
8/2/2009	53	46	74	47	54	54	42	68	60	66	94	28	47	37	49	48	22	71	66	41	57	9	36	51	82	41	60	71	69	44	80	44	70	39	63	41	80	63	80	48	50	57	68	35	78	31	55	83	65
8/9/2009	55	49	71	43	54	54	60	65	67	64	94	30	45	34	47	58	30	70	66	43	56	9	31	43	69	43	60	55	64	54	81	46	63	43	65	47	82	39	80	61	39	58	71	33	64	35	58	84	69
8/16/2009	47	40	55	47	55	55	49	71	56	65	97	30	44	36	46	46	29	74	63	39	59	10	32	42	74	41	61	50	62	36	68	44	61	38	63	47	75	45	80	61	53	60	69	37	83	33	57	93	66
8/23/2009	38	20	74	43	52	52	75	63	38	58	95	26	44	20	46	59	33	68	64	38	42	9	29	42	65	40	56	43	62	43	31	44	60	25	57	44	82	69	71	53	46	64	67	32	73	32	55	86	43
8/30/2009	42	27	64	42	53	53	44	56	52	59	89	25	34	31	46	46	32	68	63	41	42	8	33	53	72	38	53	38	62	38	38	51	59	32	54	44	77	58	72	54	38	67	62	32	67	45	52	81	50
9/6/2009	43	17	58	39	54	54	65	59	56	58	87	31	45	43	48	36	12	68	60	42	58	9	31	49	68	38	56	41	60	38	48	37	49	35	54	53	82	44	72	42	40	46	61	33	78	29	53	88	56
9/13/2009	43	26	64	41	54	54	66	61	56	58	88	26	38	33	46	42	21	65	56	44	47	8	31	44	69	36	55	45	58	40	50	41	46	38	50	41	77	52	70	43	35	46	59	41	61	51	51	82	63
9/20/2009	63	33	66	43	54	54	64	66	83	60	93	38	60	43	44	43	21	64	62	37	39	8	31	50	73	39	57	75	66	45	90	38	59	58	55	40	77	51	72	38	39	46	61	32	73	51	50	84	100
9/27/2009	56	51	57	46	54	54	47	62	73	60	95	38	49	27	44	44	24	64	62	44	52	10	30	45	74	37	54	59	63	49	83	32	52	49	54	47	79	58	70	41	28	52	61	35	66	32	53	80	74
10/4/2009	56	27	57	45	54	54	65	62	65	57	93	34	36	39	45	57	19	64	62	41	46	9	34	45	73	35	55	72	60	45	71	48	54	49	56	44	76	55	69	46	36	57	63	42	73	30	57	85	65
10/11/2009	55	47	65	46	53	53	50	55	62	58	89	35	43	31	47	44	23	66	60	45	44	8	33	50	80	37	56	59	62	48	74	41	59	49	57	47	81	47	71	49	37	62	58	38	61	40	49	80	66
10/18/2009	58	23	66	44	54	54	42	57	61	57	89	32	43	26	45	42	22	65	60	43	57	8	30	48	69	31	56	67	61	49	78	47	57	48	54	37	76	41	69	45	38	35	61	35	67	34	48	80	61
10/25/2009	58	52	71	44	52	52	67	55	58	56	86	31	60	31	44	50	27	62	59	44	52	8	32	45	69	37	54	61	58	42	74	35	53	47	54	46	75	45	69	56	48	42	63	29	49	42	51	78	62
11/1/2009	57	40	60	44	55	55	46	59	59	60	81	39	49	30	45	50	23	65	60	44	45	7	31	40	73	37	54	71	61	41	70	48	51	49	55	41	76	35	68	46	46	35	62	28	57	32	52	77	60
11/8/2009	60	45	60	45	53	53	46	56	58	61	83	30	59	39	43	47	30	71	61	43	64	7	31	45	76	35	53	71	61	47	62	28	61	48	57	40	73	48	68	44	50	38	62	37	73	40	50	77	59
11/15/2009	58	36	50	45	55	55	46	58	60	56	83	35	46	39	45	44	25	68	61	39	53	7	32	46	69	36	55	61	57	39	61	39	63	48	56	47	80	55	69	41	42	64	67	39	68	35	52	77	59
11/22/2009	58	35	57	42	55	55	55	53	64	56	82	46	39	39	45	57	15	66	62	46	54	6	32	50	74	34	53	43	55	46	67	35	50	49	54	43	78	66	65	44	44	59	67	42	68	37	48	78	61
11/29/2009	68	47	50	44	55	55	58	56	71	60	82	42	46	31	45	51	27	64	59	41	51	19	34	47	71	37	54	70	58	39	68	44	63	52	54	36	77	48	66	52	51	45	64	36	79	32	50	75	63
12/6/2009	56	40	52	46	59	59	43	57	59	62	82	31	53	42	45	48	18	62	60	47	50	25	38	44	69	37	54	74	56	45	69	42	53	47	62	45	77	64	69	52	52	42	60	29	67	43	49	79	60
12/13/2009	57	35	55	48	58	58	42	53	63	58	76	35	51	30	47	50	25	64	61	47	66	12	34	50	66	35	56	79	56	46	66	41	47	47	54	43	79	58	68	39	53	46	60	52	58	42	51	75	64
12/20/2009	56	33	63	47	61	61	71	56	59	62	85	33	38	43	55	50	23	68	68	52	65	11	41	55	75	39	65	73	67	57	72	50	61	46	59	48	81	54	71	36	51	61	65	47	61	63	52	82	67
12/27/2009	59	31	70	53	70	70	56	64	62	65	87	37	30	34	58	58	22	76	76	47	79	12	45	58	77	45	69	85	73	47	75	74	58	47	68	50	86	56	75	47	62	53	70	44	81	46	55	84	65
1/3/2010	54	38	57	47	56	56	58	66	64	56	80	32	43	42	48	34	33	65	60	44	39	11	41	47	70	37	57	73	55	49	64	46	58	48	61	52	78	38	67	46	47	50	67	27	60	37	52	77	59
1/10/2010	58	26	57	49	58	58	47	57	59	54	78	34	52	45	48	36	30	63	60	44	53	14	41	47	72	35	54	59	56	43	68	32	54	47	56	47	79	55	64	37	45	43	63	29	85	45	47	73	57
1/17/2010	58	39	54	49	53	53	60	58	62	51	74	30	39	47	46	42	22	62	59	42	56	13	32	45	70	34	52	76	56	52	65	38	50	47	54	42	71	26	64	39	49	42	58	39	68	40	45	73	58
1/24/2010	54	27	45	47	54	54	51	52	59	50	72	28	36	45	44	31	26	63	55	51	57	13	32	46	68	37	54	64	56	43	63	39	52	46	53	51	71	48	63	42	60	55	59	35	70	36	45	72	57
1/31/2010	54	37	58	50	50	50	58	53	61	50	76	30	36	38	43	48	15	61	59	45	36	13	30	47	68	35	53	51	56	40	64	56	57	47	53	44	71	36	63	40	44	67	58	39	79	39	45	72	58
2/7/2010	55	47	48	48	48	48	38	56	57	49	75	31	51	31	44	36	23	61	57	47	36	12	30	34	68	32	53	59	61	31	63	48	56	47	53	41	69	30	63	46	54	37	61	24	64	34	47	71	56
2/14/2010	50	46	48	43	49	49	40	54	62	51	80	31	55	48	49	40	25	64	59	48	36	14	29	45	76	35	53	71	57	35	63	46	53	45	53	42	73	30	62	50	40	50	60	33	71	34	47	72	53
2/21/2010	51	29	46	43	50	50	42	51	61	49	79	26	62	30	41	53	16	65	57	46	54	12	28	39	62	34	50	55	57	31	63	48	54	49	52	49	73	28	64	50	49	43	58	28	81	34	46	71	57
2/28/2010	55	31	55	44	49	49	48	52	51	50	80	35	41	39	42	52	21	61	58	41	39	10	27	41	66	33	52	83	56	38	63	31	50	47	52	43	71	41	62	54	47	38	70	39	97	35	48	69	50
3/7/2010	54	40	53	48	49	49	39	55	60	51	76	30	42	37	40	37	28	63	55	45	52	10	26	37	70	35	51	60	56	28	62	42	46	47	54	41	72	39	62	41	41	38	57	37	75	23	45	70	51
3/14/2010	55	43	50	43	47	47	53	58	55	51	74	29	49	28	41	35	17	61	57	39	59	12	28	43	68	34	52	73	54	37	67	39	58	46	57	46	71	31	64	38	43	41	56	30	65	27	46	72	56
3/21/2010	51	29	58	43	52	52	44	56	56	52	81	31	43	35	41	42	19	61	56	41	48	23	31	46	62	35	54	61	52	53	70	42	51	48	57	40	70	49	64	38	45	35	60	35	55	52	47	75	54
3/28/2010	53	54	62	47	54	54	67	59	54	52	82	36	51	44	43	53	19	69	63	43	61	15	32	51	66	34	58	59	58	41	65	44	52	48	67	46	68	70	64	44	48	38	59	36	58	61	50	75	53
4/4/2010	61	43	62	42	59	59	57	57	54	60	84	35	45	41	43	53	24	70	63	38	31	16	32	42	74	38	58	49	53	45	66	40	57	49	61	41	76	50	68	55	55	44	67	39	79	58	49	74	52
4/11/2010	58	42	44	39	55	55	38	52	57	56	78	38	54	37	43	49	25	64	60	42	41	13	29	40	64	33	54	55	52	40	62	37	62	49	56	43	74	51	66	39	40	42	57	33	87	58	46	72	53
4/18/2010	55	37	46	40	53	53	48	57	59	51	76	36	47	38	45	51	17	65	60	39	60	12	26	41	61	34	54	78	53	39	60	27	59	48	58	43	71	42	67	41	43	39	56	39	76	42	47	72	53
4/25/2010	55	42	70	39	53	53	62	58	60	52	78	35	58	36	41	44	11	64	58	42	40	11	27	42	65	33	56	68	55	41	65	47	57	51	59	39	74	41	65	35	54	55	56	31	63	47	52	75	53
5/2/2010	56	40	58	43	52	52	49	63	59	50	88	38	29	40	43	33	15	66	60	42	44	11	30	44	67	33	57	77	55	40	62	37	50	48	59	48	75	45	64	43	50	41	58	33	64	31	50	77	53
5/9/2010	54	45	55	41	53	53	45	60	58	56	83	36	56	36	42	42	17	68	65	40	53	10	26	43	66	35	61	100	56	57	63	39	56	47	58	48	79	37	67	42	42	41	74	30	57	42	49	75	54
5/16/2010	57	32	54	40	54	54	48	55	61	56	80	32	38	40	42	37	16	72	60	43	40	10	29	45	78	33	59	62	54	43	63	40	64	45	56	45	75	33	65	40	56	66	74	33	72	36	50	72	50
5/23/2010	57	41	57	53	60	60	53	63	60	59	95	37	55	45	45	42	22	79	69	48	48	11	32	51	76	39	70	68	58	48	64	47	60	45	63	45	81	47	69	34	52	34	69	37	88	31	51	83	53
5/30/2010	56	51	57	54	58	58	42	67	62	57	87	34	58	51	51	37	19	73	64	62	31	11	31	48	69	39	63	64	64	53	67	44	69	45	68	44	86	49	73	41	52	34	67	41	64	49	54	82	55
6/6/2010	55	48	51	51	58	58	39	65	57	56	89	38	47	43	47	54	24	69	63	58	42	10	36	58	61	41	62	70	58	46	66	46	62	43	65	46	79	27	71	40	45	32	60	35	72	27	58	84	59
6/13/2010	52	35	48	48	56	56	33	66	57	56	86	43	61	46	46	51	13	69	61	53	42	13	35	49	62	37	58	76	58	46	68	48	64	44	64	46	78	39	70	47	53	32	60	39	83	48	54	79	49
6/20/2010	55	35	58	48	53	53	50	56	61	55	85	43	53	41	46	47	16	67	62	51	51	12	34	49	66	41	59	56	58	50	68	35	68	44	65	43	82	39	71	37	51	33	57	37	93	57	57	77	48
6/27/2010	58	53	65	46	55	55	60	63	63	61	84	37	50	44	46	50	17	72	68	52	49	12	34	50	67	39	62	68	62	59	72	36	67	48	66	54	83	30	75	46	40	37	58	35	73	60	52	77	59
7/4/2010	61	54	49	49	61	61	54	68	65	63	82	45	71	40	45	50	21	75	68	48	56	12	38	47	77	42	65	84	62	45	73	42	69	49	74	60	86	51	82	47	60	28	64	33	81	40	51	82	82
7/11/2010	65	53	62	41	58	58	39	65	60	62	90	38	81	34	45	66	12	73	67	50	69	13	34	49	66	42	65	67	63	44	73	41	67	49	76	59	88	59	79	40	64	41	62	41	83	45	54	85	82
7/18/2010	62	47	59	47	57	57	48	71	63	64	89	48	68	41	46	40	21	74	65	48	61	12	33	45	65	39	64	72	65	39	73	44	56	48	73	60	84	43	74	43	65	37	63	37	58	54	55	80	70
7/25/2010	62	59	49	42	57	57	59	63	56	58	87	39	52	29	47	34	28	73	65	47	43	12	31	46	69	42	62	72	66	45	74	47	64	48	72	61	85	34	73	47	56	66	63	35	80	45	53	81	63
8/1/2010	63	69	61	44	55	55	44	73	64	61	93	40	67	41	45	41	19	76	69	47	38	12	30	44	74	41	65	75	65	47	76	42	72	50	80	60	83	25	76	44	57	88	69	33	72	38	58	76	61
8/8/2010	49	27	60	42	56	56	52	69	52	58	93	30	63	32	46	42	20	70	67	46	39	12	28	43	67	41	61	35	59	43	43	44	68	34	71	57	78	19	71	51	69	53	72	36	64	47	59	84	42
8/15/2010	47	32	53	43	62	62	34	59	49	55	87	31	58	35	44	38	21	71	65	44	39	12	30	46	63	37	60	37	57	43	32	48	68	34	72	63	74	34	70	54	57	65	69	37	61	53	53	81	41
8/22/2010	48	32	65	41	55	55	45	66	62	57	90	34	56	41	45	47	22	72	63	47	43	12	45	49	61	39	60	44	55	36	38	46	63	39	72	69	71	30	70	51	53	45	63	34	59	22	56	79	43
8/29/2010	51	25	54	42	55	55	40	59	89	56	81	32	76	27	45	34	11	71	58	45	51	12	36	49	66	36	59	61	54	33	42	42	46	39	66	69	73	45	67	43	53	47	58	39	65	50	48	75	48
9/5/2010	60	29	51	42	55	55	50	65	85	56	84	36	72	37	48	43	20	68	61	44	58	11	33	44	62	36	58	58	51	35	60	39	52	50	68	75	74	56	67	45	78	49	60	34	96	35	47	73	63
9/12/2010	67	39	49	38	54	54	38	67	100	54	85	48	80	28	45	34	19	67	59	48	42	11	34	42	65	35	60	64	59	41	80	38	64	60	74	73	71	32	68	42	71	49	58	31	83	60	48	74	72
9/19/2010	60	58	43	42	55	55	34	64	85	56	83	39	68	31	43	34	14	64	61	48	33	13	33	44	57	33	60	71	57	39	68	38	56	56	69	74	75	52	67	48	62	42	59	33	82	36	46	72	55
9/26/2010	59	42	52	41	58	58	62	56	84	55	79	40	48	37	44	35	19	67	60	42	50	12	33	35	64	35	58	55	56	34	64	35	53	53	67	72	74	45	64	45	57	43	56	39	73	34	47	69	55
10/3/2010	53	44	48	42	57	57	54	63	77	56	74	35	78	37	43	45	20	65	61	45	48	12	34	41	61	35	60	80	53	43	65	40	47	54	68	71	72	43	67	35	64	44	57	32	61	46	48	67	53
10/10/2010	56	38	32	41	56	56	49	57	74	54	79	36	61	29	48	37	24	68	57	50	44	11	30	39	63	33	60	66	50	41	61	36	49	53	72	73	71	20	66	50	67	44	56	34	68	27	43	71	51
10/17/2010	57	48	51	47	56	56	50	64	75	56	84	35	67	39	49	46	20	67	63	47	36	11	35	46	65	35	62	54	59	40	67	35	49	59	72	66	74	42	68	53	57	48	55	38	75	32	50	73	51
10/24/2010	55	47	40	43	54	54	52	59	62	54	82	31	63	33	47	39	23	65	62	46	48	10	33	45	69	38	57	59	58	34	63	34	57	52	66	71	68	50	64	50	65	44	58	40	61	25	45	72	51
10/31/2010	54	49	39	41	57	57	51	59	70	57	79	32	62	40	48	43	16	63	63	46	37	10	31	35	55	31	59	73	54	35	60	49	50	49	69	69	72	40	64	37	60	37	55	37	73	46	47	73	50
11/7/2010	52	47	43	41	55	55	44	60	67	53	79	34	56	35	44	50	8	65	59	44	34	11	28	41	56	32	56	68	51	24	57	32	49	47	64	71	71	55	63	44	60	37	56	45	63	46	46	69	50
11/14/2010	61	53	48	39	54	54	46	59	88	52	71	46	70	42	48	48	23	63	57	48	33	11	34	46	67	33	57	65	54	37	59	35	53	53	65	78	73	65	63	31	70	45	56	38	70	25	45	72	54
11/21/2010	53	42	47	39	58	58	41	56	67	51	73	36	67	45	47	41	13	64	60	42	57	11	32	37	60	32	58	60	52	42	57	37	54	49	65	70	71	53	62	33	56	31	54	38	54	25	44	67	52
11/28/2010	53	41	51	38	56	56	44	59	67	52	75	33	72	38	47	38	18	63	57	41	45	11	35	42	57	31	56	59	49	31	56	38	49	48	65	67	67	62	62	37	65	41	55	39	59	37	41	66	51
12/5/2010	50	37	43	43	58	58	37	56	65	55	71	28	74	23	46	44	15	64	61	48	51	11	36	43	62	33	59	58	51	37	58	37	49	50	74	74	72	49	62	39	63	40	54	48	60	49	42	68	55
12/12/2010	51	35	39	44	58	58	42	56	75	52	68	34	62	47	48	41	20	64	59	48	70	11	33	40	54	34	58	43	55	42	57	38	52	46	66	66	71	58	61	37	56	46	54	42	65	26	41	66	56
12/19/2010	53	61	40	41	60	60	34	54	64	52	75	40	69	43	52	42	21	72	63	52	32	11	39	49	67	38	66	51	59	56	66	47	56	49	71	68	78	63	65	44	75	48	57	46	74	46	43	69	58
12/26/2010	49	59	51	45	73	73	29	57	67	62	74	40	63	42	55	34	18	76	77	51	52	12	44	49	64	42	72	74	69	35	57	47	60	47	70	70	83	63	70	46	71	47	64	53	60	49	47	73	63
1/2/2011	48	70	59	45	64	64	56	58	73	58	77	40	71	42	49	42	32	66	65	47	49	11	44	49	67	36	68	57	55	37	51	40	60	46	49	75	77	63	64	58	62	35	67	42	54	52	46	70	59
1/9/2011	48	63	56	43	59	59	36	57	73	57	73	38	55	42	46	34	29	61	61	46	45	11	38	47	63	32	61	54	55	35	53	40	51	48	43	66	70	47	61	57	54	41	61	32	53	43	45	67	56
1/16/2011	44	69	54	42	59	59	46	58	72	53	72	40	71	41	45	35	23	62	61	48	40	12	34	42	66	33	58	40	54	33	53	35	51	46	43	69	68	67	62	59	56	41	60	33	71	37	42	65	54
1/23/2011	46	79	51	41	61	61	34	54	69	54	70	35	48	40	46	43	24	59	58	44	44	13	32	42	70	33	57	49	54	30	54	41	48	44	39	61	70	57	59	50	52	34	57	28	64	44	43	68	55
1/30/2011	45	74	51	39	56	56	33	57	66	54	68	35	67	43	47	34	25	59	61	50	49	17	31	48	69	33	56	44	54	34	53	43	54	47	43	67	74	51	62	46	57	35	58	32	57	43	43	66	61
2/6/2011	43	71	49	40	57	57	35	59	69	56	70	36	52	42	43	40	22	59	59	48	45	14	30	46	72	32	58	45	51	31	53	42	48	44	42	67	70	64	63	46	55	45	61	33	52	42	44	68	56
2/13/2011	45	65	54	39	55	55	53	53	69	54	72	28	65	33	45	48	25	56	58	48	33	11	30	40	65	31	58	42	54	33	52	42	52	42	40	66	69	64	65	48	54	38	60	29	61	34	43	65	56
2/20/2011	44	62	51	40	55	55	41	54	73	53	68	35	63	37	42	53	24	58	60	44	41	11	27	42	67	31	60	44	54	29	53	42	53	42	40	65	68	49	66	48	60	40	62	32	74	39	42	65	56
2/27/2011	44	66	50	39	53	53	39	58	71	54	69	38	64	32	45	42	27	56	59	43	48	11	29	40	64	31	58	63	53	33	53	41	47	42	40	61	69	48	64	49	60	46	61	25	55	26	44	68	55
3/6/2011	42	67	54	42	55	55	36	62	71	55	71	32	62	33	47	37	28	57	59	42	47	11	30	43	66	31	58	47	51	35	55	47	50	41	40	67	67	56	64	50	63	49	62	29	35	42	45	70	54
3/13/2011	44	64	57	37	55	55	44	61	75	55	72	25	65	35	42	46	23	57	59	40	41	11	29	43	67	31	59	34	51	33	55	36	46	42	39	66	70	51	63	50	59	39	60	27	50	39	45	72	53
3/20/2011	45	61	49	39	52	52	36	58	74	56	73	35	71	35	42	50	23	56	57	40	43	11	29	39	65	30	57	53	54	36	59	35	50	44	39	64	66	41	63	47	64	43	62	31	57	32	44	71	52
3/27/2011	44	73	48	38	51	51	34	65	95	55	75	33	56	35	42	36	24	55	58	41	43	11	27	43	65	31	59	50	52	35	58	40	49	42	39	63	70	45	61	54	52	38	61	32	46	41	47	71	52
4/3/2011	44	77	48	37	54	54	41	63	84	56	75	34	61	37	43	36	21	56	59	40	39	12	28	43	68	31	60	47	55	38	52	35	51	43	40	66	68	47	63	51	61	38	63	31	58	51	46	72	52
4/10/2011	45	66	45	37	53	53	39	61	79	56	73	34	68	28	43	36	22	57	58	38	47	14	28	41	64	32	61	49	52	35	51	38	53	42	40	75	70	46	60	58	54	34	61	33	58	44	44	67	52
4/17/2011	47	65	57	37	57	57	21	63	73	59	80	35	59	35	47	52	22	58	64	40	33	14	30	50	65	32	63	55	63	33	53	36	54	42	43	76	71	54	63	52	55	42	58	37	53	54	47	75	54
4/24/2011	44	67	59	36	57	57	45	64	84	60	75	37	68	33	44	57	25	55	64	37	53	12	28	46	72	31	66	59	55	35	51	40	55	44	41	80	74	47	64	54	59	34	67	32	62	40	47	73	53
5/1/2011	43	60	54	35	50	50	32	66	81	53	76	36	64	37	42	47	24	57	59	41	47	12	29	41	67	32	60	45	51	37	52	38	55	43	41	75	74	51	62	54	60	33	62	32	66	34	47	70	52
5/8/2011	44	69	53	37	50	50	36	69	71	55	76	35	66	28	45	46	23	57	58	41	54	12	30	45	62	33	65	62	56	37	54	36	56	40	40	76	68	41	63	56	65	28	60	31	43	41	46	69	49
5/15/2011	42	60	57	36	51	51	36	65	76	54	78	33	65	35	42	42	22	57	59	38	36	12	28	44	62	34	63	48	55	34	52	37	48	40	40	82	70	41	61	59	59	40	63	32	64	44	46	72	50
5/22/2011	45	68	59	38	51	51	46	66	77	57	86	41	65	34	42	52	20	59	62	37	38	12	30	45	70	32	63	54	53	34	54	42	55	41	39	81	79	58	61	53	59	35	64	31	47	45	48	74	50
5/29/2011	46	73	58	37	53	53	36	64	75	58	81	36	63	37	44	55	27	57	65	39	54	12	28	43	68	33	68	59	57	37	51	42	57	39	41	85	78	54	64	61	61	37	64	28	63	47	47	76	53
6/5/2011	45	73	57	35	54	54	40	66	76	56	78	35	80	37	44	39	22	59	63	39	47	13	30	43	71	34	60	65	55	37	52	38	56	38	39	86	79	52	63	62	62	35	64	34	60	48	47	75	50
6/12/2011	46	87	50	34	53	53	38	69	75	57	77	36	70	31	43	34	24	59	65	39	42	12	30	44	79	32	65	68	57	37	55	37	60	40	42	81	72	66	67	60	59	45	63	27	51	45	47	77	51
6/19/2011	49	83	49	36	52	52	38	65	72	55	83	39	69	34	44	44	28	59	62	39	42	12	31	42	66	33	62	52	54	35	56	39	62	41	43	80	76	51	65	59	57	44	62	29	51	41	53	75	52
6/26/2011	48	72	57	35	53	53	47	64	73	56	78	38	73	36	42	34	21	59	65	39	44	11	34	41	74	33	60	62	58	33	58	38	54	40	42	82	78	48	62	64	54	43	61	31	67	35	48	73	53
7/3/2011	47	72	58	36	54	54	45	68	78	57	76	42	67	33	42	51	25	60	61	40	46	11	34	39	66	37	63	50	58	37	56	43	52	41	43	79	75	59	63	61	53	38	64	29	70	34	49	74	53
7/10/2011	48	83	55	35	55	55	31	67	74	58	81	35	71	37	44	45	22	58	64	40	39	11	32	43	59	36	62	43	58	37	59	37	60	38	42	78	75	54	64	60	57	42	64	28	77	37	51	79	54
7/17/2011	50	83	54	37	50	50	29	68	71	59	82	41	64	39	42	47	23	59	58	45	45	11	34	42	65	35	62	30	58	38	62	38	54	38	43	81	76	61	61	56	68	42	66	29	60	36	49	71	52
7/24/2011	47	76	60	35	51	51	33	62	70	58	80	39	73	34	42	51	22	59	62	40	61	12	30	39	71	35	60	19	60	41	58	43	52	38	49	77	77	57	64	58	69	40	65	27	55	39	46	73	49
7/31/2011	34	36	57	33	51	51	32	62	52	57	83	30	54	34	41	35	21	61	66	39	35	12	29	43	62	34	63	28	60	33	22	37	58	22	43	70	74	51	59	60	57	32	65	30	53	44	51	73	32
8/7/2011	37	53	60	34	51	51	35	64	58	56	83	28	52	36	43	36	22	59	61	40	37	12	29	42	70	34	60	23	54	35	28	37	54	26	45	70	68	59	62	55	53	31	65	26	73	27	51	73	38
8/14/2011	40	54	62	34	51	51	39	67	63	55	86	33	64	30	42	57	23	58	63	42	46	11	30	37	64	35	62	34	54	40	31	41	53	29	47	70	72	57	64	55	52	34	68	26	66	39	50	78	43
8/21/2011	43	63	63	36	53	53	33	68	66	55	85	33	64	37	42	46	24	60	62	41	46	9	29	39	68	35	63	52	51	36	32	36	55	30	45	69	68	57	64	56	57	40	65	28	56	37	50	78	44
8/28/2011	62	100	62	34	55	55	41	66	88	55	77	51	83	38	43	49	24	62	62	38	53	9	28	40	66	35	60	66	51	34	61	39	57	48	44	93	67	46	62	58	64	32	61	28	59	34	47	76	65
9/4/2011	54	98	62	35	54	54	34	67	93	55	83	41	67	33	44	45	21	59	62	39	54	10	30	41	73	31	61	46	49	38	61	42	50	46	43	100	68	58	64	61	68	38	62	27	60	43	46	72	59
9/11/2011	50	83	59	35	54	54	41	64	81	57	77	46	80	39	42	41	25	58	60	40	52	11	28	49	62	32	61	45	51	35	59	40	44	44	42	98	67	50	62	60	65	46	60	27	59	39	48	74	54
9/18/2011	47	86	55	35	56	56	30	61	78	55	81	42	77	34	41	41	20	56	61	43	46	10	29	42	66	30	59	41	49	34	56	35	47	44	40	97	66	53	60	56	76	38	58	32	58	37	45	72	50
9/25/2011	46	90	52	35	54	54	43	59	82	58	77	40	68	30	39	50	19	57	58	39	43	9	28	40	68	33	61	48	53	35	57	34	47	43	40	89	65	48	62	53	61	42	57	32	56	38	44	70	49
10/2/2011	44	77	55	35	54	54	38	62	81	55	78	41	66	36	39	44	23	56	58	41	51	10	31	38	64	30	62	39	52	31	54	35	43	43	40	83	66	44	61	53	75	38	59	28	62	36	44	70	48
10/9/2011	44	77	56	37	51	51	35	60	76	53	74	37	67	30	42	54	18	60	60	40	51	9	29	39	67	33	60	57	50	33	53	33	45	43	41	76	68	44	60	50	67	43	58	33	76	35	45	68	51
10/16/2011	45	84	53	35	54	54	34	56	75	54	73	37	67	34	42	42	20	58	60	41	46	13	30	40	60	30	58	41	53	36	50	36	49	42	39	78	67	57	61	46	65	44	59	28	53	26	43	71	49
10/23/2011	46	80	57	34	51	51	50	53	71	53	72	39	59	40	42	49	19	56	56	41	49	11	29	34	63	32	57	35	46	32	50	36	47	42	38	74	67	58	59	47	60	45	60	30	57	32	41	73	48
10/30/2011	45	83	53	34	57	57	41	57	76	57	71	39	70	38	43	43	18	57	56	42	57	9	29	44	62	30	60	47	46	38	50	49	46	41	40	71	68	54	62	52	61	41	56	34	70	33	44	73	47
11/6/2011	52	91	53	35	54	54	29	58	85	53	72	44	74	34	40	42	20	58	56	38	54	9	30	36	66	31	57	39	47	36	53	33	47	47	39	73	68	62	61	50	60	41	58	32	73	38	37	69	49
11/13/2011	43	84	58	36	54	54	35	55	73	55	67	38	63	32	42	40	17	56	55	40	42	9	28	33	59	33	56	40	46	37	53	32	46	42	39	76	67	64	59	50	60	38	55	34	51	35	38	66	48
11/20/2011	44	72	54	34	51	51	46	54	74	52	68	38	72	38	40	41	14	55	54	40	44	9	31	40	59	30	55	49	46	31	53	34	50	39	38	74	68	60	60	42	62	38	56	35	61	35	36	62	52
11/27/2011	49	68	56	37	53	53	39	56	78	53	65	42	77	37	43	40	20	54	52	39	45	8	31	36	62	30	56	41	45	33	53	33	46	39	37	72	66	62	58	44	67	41	57	34	54	36	38	62	58
12/4/2011	43	84	48	40	53	53	41	53	74	53	67	37	74	34	42	53	16	56	53	43	45	9	34	40	61	31	54	50	44	33	48	32	45	40	41	72	66	61	60	49	66	42	55	39	70	45	38	65	55
12/11/2011	45	67	49	38	54	54	36	53	75	54	66	41	66	35	42	46	17	64	51	42	55	8	35	44	56	30	54	45	46	33	51	36	48	40	40	78	67	76	60	44	66	44	55	36	71	48	36	66	58
12/18/2011	47	83	50	37	53	53	41	54	73	53	65	42	79	41	43	39	16	59	55	43	50	8	36	41	59	32	56	39	48	38	53	36	49	40	37	82	68	70	63	45	69	46	54	34	76	44	35	65	56
12/25/2011	46	90	50	39	61	61	46	55	71	59	67	44	73	44	49	35	17	63	65	46	43	8	37	48	60	37	65	40	54	44	50	44	52	40	41	83	71	87	69	50	81	38	55	41	60	50	41	68	58
1/1/2012	47	85	58	38	57	57	39	55	75	56	65	39	77	53	44	40	19	59	58	44	40	9	40	44	67	32	60	32	45	37	48	38	50	41	43	86	70	67	64	49	72	30	58	36	75	48	40	66	58
1/8/2012	45	78	54	40	55	55	40	55	74	53	65	41	65	44	46	45	15	55	50	46	31	8	36	40	57	29	54	43	42	38	48	34	49	39	39	83	65	61	58	49	63	40	56	36	52	50	36	65	53
1/15/2012	44	82	46	39	55	55	27	56	74	51	62	43	70	39	41	33	16	54	51	42	43	9	33	42	55	29	53	26	43	35	48	33	43	39	38	92	63	57	58	47	64	39	50	31	71	38	37	63	53
1/22/2012	43	81	56	38	52	52	44	54	75	51	62	38	74	36	41	35	17	54	52	43	46	10	32	43	59	29	55	31	42	35	47	36	44	37	39	91	64	67	58	46	68	33	53	28	60	35	37	65	54
1/29/2012	42	80	52	39	54	54	33	51	78	51	59	45	71	47	40	38	16	54	53	42	60	8	29	40	55	30	53	43	43	34	45	34	44	36	40	92	61	68	56	43	64	32	53	31	53	37	35	64	53
2/5/2012	43	87	54	35	51	51	22	49	79	53	57	46	59	41	40	36	14	53	53	45	40	8	28	39	61	29	54	39	42	34	48	39	47	36	42	89	67	60	56	41	72	34	51	26	55	34	36	64	56
2/12/2012	42	77	53	38	52	52	33	52	74	51	58	38	75	34	42	42	17	54	53	42	48	7	29	43	57	28	53	49	44	39	48	33	44	38	43	93	64	58	60	43	67	40	53	24	59	36	37	62	54
2/19/2012	39	73	53	39	51	51	33	53	78	53	63	43	69	33	43	38	17	56	52	41	46	7	27	39	57	30	56	32	44	34	50	38	52	38	43	82	62	51	63	44	62	39	52	27	62	30	38	61	54
2/26/2012	43	67	58	38	48	48	28	53	72	52	62	40	73	32	38	42	16	52	50	41	56	7	29	40	59	28	51	66	40	37	52	35	46	37	42	83	62	57	58	42	69	32	53	28	44	41	35	62	53
3/4/2012	43	81	54	35	49	49	46	53	75	51	61	43	77	34	39	36	15	51	50	39	40	6	28	38	51	29	52	72	40	30	49	34	48	36	42	79	64	54	58	41	70	34	53	27	58	34	36	63	54
3/11/2012	43	74	57	36	48	48	37	53	76	51	61	45	71	40	38	35	12	51	50	38	49	7	28	39	54	28	51	44	40	34	50	33	48	37	40	77	63	48	55	42	66	34	49	30	58	36	37	66	53
3/18/2012	42	74	55	36	47	47	25	59	75	51	65	44	72	31	39	37	15	51	50	37	53	7	30	40	63	28	51	37	41	38	50	38	50	35	41	74	63	50	56	44	64	36	52	33	61	38	39	67	53
3/25/2012	45	76	53	35	49	49	36	58	79	53	61	48	72	30	39	38	14	50	49	38	46	8	29	37	57	28	52	30	41	31	50	35	49	36	40	74	64	46	54	44	76	32	50	29	60	39	38	65	53
4/1/2012	44	84	51	35	52	52	27	54	78	51	63	48	69	30	41	39	13	51	51	38	47	8	32	43	55	29	54	28	44	38	48	33	45	33	43	78	65	49	54	45	67	44	51	34	68	42	37	63	52
4/8/2012	44	75	53	34	53	53	31	54	74	52	69	47	57	37	41	39	15	53	55	37	53	6	28	39	57	30	57	21	44	36	45	33	44	35	40	74	64	57	56	44	87	41	50	29	67	31	38	66	52
4/15/2012	43	90	50	34	51	51	31	54	74	50	66	50	71	31	40	38	16	50	52	35	48	8	28	37	59	27	52	28	42	32	46	35	48	36	40	84	63	51	55	49	76	40	54	29	58	27	37	64	51
4/22/2012	45	85	53	31	48	48	20	57	72	49	66	47	70	36	40	39	16	51	51	37	42	7	28	33	58	28	51	30	41	34	50	34	49	34	39	79	65	46	55	45	71	36	54	29	62	37	39	66	52
4/29/2012	44	80	54	36	48	48	39	64	75	53	70	47	72	39	40	42	13	51	55	39	43	7	29	37	57	32	58	38	42	33	49	32	52	34	42	83	67	56	57	48	73	36	55	33	68	35	41	72	53
5/6/2012	44	78	54	34	47	47	40	61	66	50	68	45	70	36	41	40	13	52	54	36	55	6	30	35	55	30	53	24	42	32	48	37	49	34	39	84	63	44	60	46	67	34	53	29	47	36	41	67	50
5/13/2012	46	86	55	34	48	48	31	55	75	51	66	49	71	38	40	43	12	53	54	34	47	6	29	40	55	30	56	35	42	34	50	33	47	32	37	84	66	52	57	49	70	34	52	33	75	42	39	64	53
5/20/2012	44	89	52	33	47	47	26	55	75	51	70	48	76	37	40	42	13	54	49	34	41	6	30	42	55	31	56	37	45	35	50	42	50	31	37	77	66	64	59	47	68	33	50	28	54	37	39	69	51
5/27/2012	44	85	57	32	48	48	28	57	75	51	67	47	68	38	40	44	12	51	53	36	39	6	29	38	61	30	58	28	46	35	49	37	47	32	36	84	65	45	58	46	77	29	51	30	73	34	39	68	51
6/3/2012	46	90	53	32	48	48	20	60	75	50	68	46	72	38	41	45	13	51	52	34	47	7	29	35	61	30	57	38	45	33	49	31	50	33	39	81	67	48	56	47	71	29	52	26	65	38	41	69	53
6/11/2012	46	93	57	32	50	50	31	59	74	49	67	48	68	34	39	36	14	51	50	34	41	6	31	35	59	30	55	43	46	39	50	33	47	32	39	80	67	59	55	47	74	40	52	27	66	38	42	71	52
6/17/2012	49	84	54	32	49	49	29	62	75	51	69	53	70	43	39	42	15	54	53	33	52	6	31	39	58	33	58	25	47	39	51	38	48	33	40	81	68	53	55	46	65	50	53	31	73	28	45	75	52
6/24/2012	47	87	56	34	49	49	29	62	74	51	66	52	64	33	39	48	13	55	53	32	45	6	29	32	51	33	57	23	46	34	47	33	49	33	39	80	66	52	57	44	67	37	51	27	67	44	44	70	55
7/1/2012	48	68	57	34	50	50	31	63	73	54	68	52	58	35	39	43	16	56	53	36	42	47	31	37	54	38	57	25	49	34	55	36	52	34	42	84	70	63	56	43	71	34	52	29	89	40	44	70	54
7/8/2012	50	83	54	36	51	51	35	59	77	51	68	54	68	40	41	37	15	55	52	35	51	49	29	38	58	35	57	27	48	32	53	33	53	33	41	88	65	57	54	44	67	40	54	30	91	35	42	73	55
7/15/2012	43	63	59	36	49	49	31	60	65	52	73	44	64	38	40	37	13	56	54	38	45	43	29	41	55	34	56	28	50	35	40	35	54	26	42	73	66	55	55	47	69	30	51	26	68	38	43	70	49
7/22/2012	38	50	50	34	49	49	33	58	54	52	69	38	57	37	42	38	15	60	51	40	36	32	29	39	59	35	59	28	51	34	20	39	51	20	40	71	67	42	54	51	61	28	52	27	83	36	42	71	38
7/29/2012	42	55	49	33	49	49	45	60	65	50	68	41	69	33	41	42	15	55	55	37	47	39	27	40	59	35	56	29	47	32	26	34	50	23	40	66	64	47	55	52	65	37	51	30	69	34	41	73	44
8/5/2012	44	52	53	34	48	48	34	60	70	49	70	42	65	35	38	47	14	56	49	38	39	45	28	39	54	35	55	26	46	36	32	34	50	24	41	67	58	52	54	47	65	35	55	29	83	37	40	72	48
8/12/2012	47	61	53	35	49	49	26	58	70	50	68	46	76	32	40	51	13	57	54	38	57	48	26	39	61	35	58	20	46	35	34	34	46	26	42	70	56	52	57	47	69	28	56	28	66	38	42	70	53
8/19/2012	65	100	64	34	49	49	50	65	98	53	72	66	99	36	40	46	14	59	51	34	52	70	28	36	66	36	59	42	43	35	67	36	49	43	45	64	57	50	58	44	74	39	53	29	66	36	39	74	71
8/26/2012	54	83	56	34	49	49	35	59	85	49	69	54	80	32	39	49	15	56	49	35	44	72	26	39	60	34	57	23	43	37	60	36	45	37	42	79	53	55	55	44	67	34	53	28	59	40	37	70	60
9/2/2012	51	86	58	33	49	49	36	61	82	48	74	54	81	33	40	36	16	55	47	33	47	41	26	41	58	32	55	31	41	31	56	35	41	36	40	73	57	52	54	45	66	37	51	27	69	34	36	70	57
9/9/2012	50	83	58	32	51	51	27	54	76	47	66	53	79	29	39	38	12	53	48	38	37	55	27	41	51	32	53	38	40	28	52	31	39	34	39	86	55	56	54	44	72	37	50	28	61	30	33	70	54
9/16/2012	48	85	55	33	52	52	40	52	75	49	64	48	73	37	38	39	14	51	45	42	43	76	27	39	54	31	53	34	41	30	50	29	42	35	38	81	56	47	49	42	70	28	46	22	63	27	33	69	52
9/23/2012	49	72	54	34	52	52	44	56	74	44	65	50	72	31	38	42	12	55	45	34	39	79	26	40	57	30	54	33	43	35	51	31	46	36	34	87	54	58	50	38	71	35	46	28	70	35	33	68	50
9/30/2012	51	68	50	33	54	54	39	55	75	44	64	51	69	40	37	42	11	58	46	33	39	100	27	40	60	31	55	33	43	28	49	31	42	36	36	82	55	59	50	38	65	21	47	30	65	35	33	67	52
10/7/2012	50	76	51	33	50	50	41	50	71	44	61	49	70	34	37	40	15	55	48	34	37	45	27	37	59	28	55	18	40	30	49	34	44	36	36	78	52	55	49	40	64	28	46	27	62	36	32	64	52
10/14/2012	47	78	45	34	50	50	31	52	71	43	68	50	75	36	37	38	12	52	47	36	42	12	27	36	52	28	55	26	43	31	46	33	37	34	35	79	54	45	49	39	64	33	45	32	66	40	32	66	50
10/21/2012	51	80	53	34	49	49	32	45	73	44	66	57	70	37	37	29	11	51	44	32	48	13	27	39	55	30	53	34	40	32	45	29	44	33	34	79	51	41	48	38	73	29	44	33	64	39	32	67	53
10/28/2012	51	79	45	34	49	49	29	46	79	45	63	62	74	37	37	30	11	53	45	37	38	15	26	38	49	28	54	24	40	34	49	33	38	37	35	74	50	54	48	38	66	30	44	34	69	39	31	64	52
11/4/2012	48	72	48	34	50	50	33	44	71	41	62	52	80	39	38	35	11	50	45	32	55	17	28	35	51	29	53	37	43	35	45	33	34	35	33	74	53	52	48	37	70	29	44	29	77	34	30	64	52
11/11/2012	52	70	47	33	49	49	40	45	70	43	60	50	76	36	39	35	10	50	44	35	48	17	28	34	52	28	52	30	40	30	45	30	39	33	33	78	53	69	46	39	70	29	43	28	57	38	30	63	53
11/18/2012	48	60	54	34	50	50	33	43	70	42	60	51	74	39	37	36	11	50	45	35	55	18	27	33	52	28	50	34	39	30	43	27	37	32	33	76	53	64	46	38	64	32	44	32	56	41	30	62	53
11/25/2012	52	55	55	36	52	52	37	41	69	41	59	57	71	42	37	37	12	49	45	36	28	19	29	36	53	29	52	27	41	27	43	29	36	33	34	79	54	60	47	38	66	23	44	31	63	33	29	63	52
12/2/2012	53	52	48	35	53	53	34	41	67	42	57	54	82	41	37	38	11	52	48	36	39	17	31	36	51	28	53	40	40	27	44	28	34	32	37	79	53	58	46	33	66	28	42	33	52	39	30	61	53
12/9/2012	49	61	43	35	52	52	44	40	68	43	58	55	80	33	38	38	11	52	46	36	35	18	31	36	51	28	51	30	41	33	44	27	38	32	34	76	54	68	47	34	64	31	43	32	48	45	30	64	53
12/16/2012	49	49	48	35	54	54	43	41	72	43	61	57	77	39	39	35	11	52	47	36	40	16	33	38	52	31	53	25	43	32	45	35	37	32	35	72	54	73	50	35	65	25	45	30	58	44	30	64	54
12/23/2012	53	62	54	38	59	59	38	44	65	47	67	56	85	48	45	39	13	58	57	41	44	16	35	42	58	36	65	29	51	39	48	37	44	32	40	72	61	90	55	35	78	27	47	36	70	45	36	67	58
12/30/2012	52	57	55	39	59	59	37	44	70	47	62	55	78	42	44	34	12	59	55	40	33	15	37	43	57	33	62	30	45	39	44	38	41	33	41	74	57	85	54	36	67	23	46	32	92	43	34	65	57
1/6/2013	48	53	46	36	53	53	29	42	67	43	58	57	74	39	38	38	11	53	47	37	34	13	35	39	56	29	53	44	40	34	42	30	37	30	37	73	53	65	48	38	62	30	42	30	65	48	31	62	52
1/13/2013	46	50	44	37	51	51	42	40	68	42	58	55	72	39	36	42	10	52	43	39	44	14	31	36	57	30	52	25	40	34	41	33	31	30	35	74	50	68	46	39	59	31	43	29	66	39	30	63	52
1/20/2013	50	48	47	39	52	52	40	39	66	41	59	59	70	48	37	40	9	52	42	41	42	15	31	38	56	29	51	28	40	34	41	33	30	30	35	71	50	69	48	37	59	30	42	28	61	41	29	64	52
1/27/2013	50	48	44	39	58	58	34	38	67	42	58	59	74	38	37	38	11	52	45	39	34	16	28	40	53	32	51	36	41	32	43	34	30	29	34	74	50	69	49	33	59	36	41	25	66	34	29	62	50
2/3/2013	48	48	42	37	52	52	32	41	66	42	60	56	73	35	39	42	9	50	45	41	40	19	26	38	58	31	52	40	41	33	44	35	30	29	35	74	50	57	49	33	64	31	43	26	59	36	29	60	52
2/10/2013	49	42	43	39	50	50	37	38	64	41	57	54	72	39	39	37	10	50	46	40	34	22	24	36	54	30	53	44	41	30	42	39	31	30	34	74	50	57	49	34	63	35	41	25	71	29	28	61	52
2/17/2013	48	44	45	36	49	49	41	38	69	42	56	53	73	34	35	43	11	50	45	42	44	18	25	35	55	28	52	34	42	32	43	32	36	30	32	72	51	57	48	35	65	36	42	24	78	36	29	61	52
2/24/2013	49	46	46	34	49	49	24	40	65	42	59	55	75	38	35	42	11	51	45	40	49	19	26	34	55	28	52	35	39	33	43	33	34	29	34	76	52	70	49	37	60	31	45	26	71	36	30	59	50
3/3/2013	50	49	45	34	50	50	30	41	69	43	58	57	78	33	34	30	11	51	44	38	50	21	25	38	59	28	53	29	39	33	45	30	35	30	35	75	51	65	52	36	63	29	43	23	56	39	30	62	51
3/10/2013	50	47	48	32	49	49	34	41	67	42	58	59	83	33	34	33	11	50	43	35	40	22	25	39	59	27	51	44	37	29	42	30	36	29	34	66	49	60	48	33	59	28	43	23	60	36	29	57	53
3/17/2013	52	50	41	32	49	49	38	39	68	43	57	59	72	35	34	41	10	50	44	35	41	21	25	40	59	28	51	36	40	31	44	32	35	30	34	69	50	69	49	30	60	27	44	31	60	41	29	63	53
3/24/2013	51	48	46	36	50	50	23	41	70	41	58	60	72	36	35	39	10	51	44	34	51	18	32	39	60	28	54	34	42	36	47	31	37	31	38	69	55	62	51	34	58	37	45	34	57	40	31	61	55
3/31/2013	53	50	47	33	54	54	32	44	69	45	63	62	73	33	34	49	9	50	47	34	52	17	27	36	61	31	55	37	41	33	46	31	32	30	37	71	52	64	51	36	64	34	42	28	73	35	31	64	54
4/7/2013	53	55	51	33	52	52	37	44	70	44	63	62	69	36	34	39	9	50	46	34	46	17	26	37	61	28	50	36	41	31	45	27	36	31	35	72	49	58	50	33	60	30	43	26	69	29	30	63	53
4/14/2013	50	53	43	32	50	50	28	42	70	44	63	67	73	39	33	42	10	51	45	32	42	21	24	35	59	30	51	45	40	30	45	28	32	30	36	71	50	66	50	33	64	32	42	27	75	38	31	65	53
4/21/2013	50	49	50	31	53	53	27	43	67	43	64	65	68	35	33	42	10	53	45	31	36	21	26	37	61	28	50	42	40	29	44	29	34	29	36	69	52	57	50	32	63	25	43	26	67	35	29	64	53
4/28/2013	49	46	53	32	51	51	36	47	70	45	72	66	78	36	35	45	10	55	46	34	39	21	26	39	61	28	56	40	39	34	47	27	34	29	37	75	55	71	53	38	72	35	43	28	54	39	31	70	53
5/5/2013	49	53	49	34	51	51	41	45	63	46	69	61	69	27	34	43	12	55	49	35	32	17	26	38	68	30	56	47	41	35	48	30	34	30	35	84	55	76	54	40	69	31	51	27	69	45	31	68	54
5/12/2013	54	51	52	33	48	48	41	45	67	45	64	64	66	31	34	42	11	54	43	33	46	17	28	35	59	28	52	46	42	30	48	29	30	29	35	73	53	65	50	41	65	22	45	27	68	36	31	63	54
5/19/2013	53	50	47	32	49	49	35	45	71	44	69	64	73	29	33	44	10	56	47	37	47	16	25	36	63	29	56	39	42	32	48	31	35	28	35	76	53	68	53	37	77	39	44	28	77	32	29	65	54
5/26/2013	54	49	49	32	50	50	25	39	72	42	66	63	76	38	35	40	11	55	45	33	47	15	26	34	61	30	54	45	41	33	46	29	32	27	34	80	56	74	50	38	87	28	43	24	82	34	30	66	54
6/2/2013	54	53	55	33	50	50	34	44	72	45	64	65	80	33	34	42	10	54	45	33	43	14	29	38	60	29	55	41	44	31	46	28	40	26	35	75	55	65	53	37	66	28	44	28	78	34	31	66	59
6/9/2013	56	55	54	32	51	51	34	47	72	45	65	65	78	29	33	51	11	54	44	33	40	16	28	30	65	28	56	34	41	32	45	28	38	27	35	90	53	69	53	39	73	28	45	25	68	37	31	67	57
6/16/2013	56	51	52	32	49	49	22	47	70	47	67	69	79	31	33	42	11	57	47	33	54	16	28	37	61	31	57	47	42	31	48	32	37	26	38	82	54	62	53	39	69	38	43	30	73	34	32	69	56
6/23/2013	56	53	53	32	50	50	34	42	70	45	68	66	76	34	34	46	12	59	47	33	48	18	28	34	60	31	54	47	43	35	46	29	43	26	38	87	55	61	53	37	72	35	45	28	94	35	32	68	56
6/30/2013	58	52	56	33	52	52	24	44	73	46	65	68	82	38	35	49	13	61	45	36	44	14	31	36	64	33	54	45	45	34	47	32	40	25	38	79	55	65	52	37	76	28	43	25	89	36	30	68	58
7/7/2013	45	35	52	34	52	52	32	43	59	47	67	53	59	40	34	52	11	57	48	35	49	12	27	37	58	33	56	34	45	35	26	32	43	18	37	75	57	66	50	41	62	29	43	26	87	38	30	71	42
7/14/2013	47	36	53	32	50	50	40	43	57	48	67	51	67	32	35	37	9	58	48	37	49	14	26	36	62	33	56	40	48	32	21	30	38	16	38	70	54	66	52	37	63	24	45	27	64	31	32	70	46
7/21/2013	52	38	52	35	49	49	42	44	65	51	68	57	78	34	35	42	10	61	49	36	41	12	27	39	60	33	58	37	50	38	27	34	41	18	38	74	52	61	51	38	65	24	45	24	75	34	32	70	51
7/28/2013	51	41	52	34	49	49	41	44	65	47	69	59	77	35	36	43	10	60	52	35	46	12	25	38	64	35	58	44	45	35	28	33	40	19	40	76	55	79	54	38	64	31	45	26	72	35	33	69	51
8/4/2013	65	52	56	32	50	50	35	45	80	49	67	71	82	37	35	43	12	63	50	37	56	12	29	38	65	33	58	42	45	34	47	33	38	28	39	76	53	68	55	41	68	31	48	27	79	32	34	70	67
8/11/2013	68	67	56	32	52	52	31	47	93	50	69	80	100	33	36	42	10	64	50	37	62	12	25	39	65	33	57	33	44	36	60	31	32	30	43	77	52	65	59	42	62	33	49	28	65	32	33	70	70
8/18/2013	66	59	60	34	50	50	42	48	80	49	68	70	76	33	35	46	9	63	46	33	53	12	25	36	64	31	57	41	41	34	60	30	40	27	42	72	51	72	55	40	62	40	47	27	67	34	32	69	57
8/25/2013	62	55	56	33	52	52	36	46	76	48	68	72	82	34	34	53	9	65	48	33	53	14	25	38	62	31	55	44	42	35	57	28	37	29	40	75	51	67	55	37	66	33	44	25	65	32	29	66	56
9/1/2013	62	64	53	34	54	54	33	44	77	48	71	66	82	30	36	44	10	63	47	34	50	16	25	36	61	30	56	45	41	32	55	32	35	29	39	81	53	63	55	38	69	30	45	24	81	41	30	68	56
9/8/2013	60	48	55	32	52	52	35	43	73	46	66	66	84	25	35	41	10	59	45	35	40	17	25	34	61	29	53	44	40	31	51	28	33	28	37	87	53	67	51	38	66	23	44	28	67	40	29	67	55
9/15/2013	60	56	52	33	51	51	32	42	77	45	66	67	71	31	34	42	9	58	43	43	37	19	26	39	60	30	53	43	40	29	48	29	34	28	37	82	50	65	53	35	64	34	42	23	62	29	28	66	55
9/22/2013	57	58	51	33	53	53	27	42	76	47	66	67	79	35	35	52	9	61	46	34	42	19	25	35	57	28	54	47	40	32	50	27	34	31	35	83	51	73	52	37	64	28	41	26	58	36	30	67	53
9/30/2013	57	60	50	32	53	53	31	41	74	46	59	68	74	29	35	46	10	60	45	33	46	15	23	36	56	28	57	43	41	28	47	27	36	31	36	79	50	66	51	36	63	28	40	24	66	29	27	62	55
10/6/2013	58	57	48	32	54	54	35	40	72	42	63	70	75	34	36	44	8	62	47	37	42	13	28	35	57	31	54	28	41	30	46	31	32	29	37	81	52	76	50	33	64	29	41	24	64	33	30	64	54
10/13/2013	72	67	47	34	48	48	30	43	86	42	62	81	76	33	35	46	9	63	45	35	50	14	28	38	59	29	55	44	43	27	49	26	32	31	35	80	52	75	48	34	62	27	43	24	75	39	29	62	58
10/20/2013	62	56	46	32	50	50	33	43	78	45	62	64	73	30	35	37	10	60	45	34	52	16	26	36	55	29	56	37	40	27	49	27	33	31	36	79	51	69	50	35	64	37	41	25	79	27	28	65	53
10/27/2013	59	60	46	32	52	52	29	43	74	44	61	69	75	36	35	40	8	61	48	36	53	13	25	36	57	31	56	30	38	29	46	27	34	29	36	77	53	64	50	35	66	29	43	25	75	36	30	63	54
11/3/2013	58	58	48	33	54	54	40	40	74	45	61	66	71	34	35	37	9	60	45	35	51	13	27	35	56	28	56	36	40	28	46	29	36	28	36	76	50	82	49	34	65	26	40	27	58	37	26	63	57
11/10/2013	58	48	51	32	52	52	30	40	76	45	56	72	72	30	35	45	9	60	45	35	42	14	26	34	60	27	53	36	39	31	42	28	33	28	37	72	51	80	50	33	70	32	42	28	71	26	26	59	55
11/17/2013	60	59	45	32	53	53	25	40	77	42	60	72	77	34	37	43	9	56	45	37	54	15	26	39	58	28	53	29	39	30	45	32	31	29	35	78	50	74	47	33	70	29	41	28	57	33	27	58	53
11/24/2013	62	52	47	31	53	53	37	38	77	43	56	65	76	29	34	40	9	58	46	35	49	12	26	36	54	27	53	50	39	31	42	30	32	28	34	77	51	88	47	33	64	30	41	26	77	39	27	58	54
12/1/2013	63	52	46	34	52	52	25	37	78	43	55	69	75	32	36	36	8	58	46	36	48	12	28	33	56	28	53	53	40	27	44	27	32	29	35	75	52	77	46	32	67	24	39	29	60	33	25	60	56
12/8/2013	60	52	49	33	55	55	33	36	77	44	55	71	81	34	39	50	9	55	47	36	51	13	28	40	54	28	54	40	40	33	43	28	31	26	36	73	51	77	48	31	69	24	39	28	71	32	28	59	58
12/15/2013	63	54	50	35	56	56	39	37	79	44	59	75	88	30	40	40	8	54	49	39	52	13	29	38	54	30	54	49	42	27	43	30	33	28	36	72	51	93	50	32	69	32	40	32	77	35	27	60	58
12/22/2013	67	47	51	38	61	61	40	38	79	46	63	65	79	47	44	43	9	59	62	40	54	15	34	44	60	34	65	34	50	34	44	36	42	28	41	73	61	100	55	33	81	35	42	39	72	40	30	63	63
12/29/2013	66	55	49	38	61	61	41	39	67	48	62	68	71	43	44	45	10	60	60	39	50	12	35	44	62	33	64	58	46	33	44	35	38	27	40	69	53	88	55	34	68	35	41	36	75	41	30	62	63
1/5/2014	64	49	49	36	54	54	35	37	79	43	56	71	80	41	39	47	8	53	48	39	40	12	33	38	53	28	55	37	39	32	44	30	31	27	38	76	49	80	49	34	68	32	40	29	59	36	28	60	56
1/12/2014	68	56	41	40	53	53	28	38	77	42	55	75	85	41	38	39	9	55	50	41	50	14	31	42	57	27	50	54	40	34	41	29	34	25	34	77	49	86	47	34	70	31	39	27	61	40	26	58	54
1/19/2014	72	52	44	36	53	53	33	39	76	42	54	68	74	33	39	35	8	53	47	38	48	17	28	37	54	28	50	32	38	27	42	28	30	25	34	74	46	82	47	30	66	29	37	26	57	34	26	61	52
1/26/2014	74	53	43	36	53	53	32	35	75	43	52	69	81	36	37	45	8	54	48	39	47	18	26	40	55	28	50	41	38	31	41	31	32	25	34	75	46	71	46	31	66	27	38	25	71	28	26	60	54
2/2/2014	71	50	44	35	54	54	34	35	78	40	56	69	79	32	38	39	8	53	45	40	47	15	24	37	55	27	52	39	39	28	42	29	32	23	32	76	48	73	47	30	66	30	37	23	82	34	26	56	55
2/9/2014	69	50	41	36	49	49	34	35	76	42	56	66	74	31	38	45	8	51	48	40	50	12	23	36	61	26	50	47	40	29	40	28	33	24	33	77	48	78	48	29	67	30	39	23	62	32	26	58	50
[truncated: 80 more columns]
